# Supplementary material for: Silencing of a large microRNA cluster on human chromosome 14q32 in melanoma: biological effects of mir-376a and mir-376c on insulin growth factor 1 receptor
Source: Mol Cancer. 2012 Jul 2;11:44. doi: 10.1186/1476-4598-11-44 (PMC3444916; doi:10.1186/1476-4598-11-44)
Supplement: Additional file 2 — The expression levels of miRNAs in normal melanocytes, benign nevi and melanoma samples. [file 1476-4598-11-44-S2.xlsx]

## Sheet: גיליון1
	PLACENTA		NORMAL MELANOCYTES		BENIGN NEVI			MELANOMA SAMPLES
	placenta #1	placenta #2	NHEM-CON	NHEM+5-AZA/PBA	NEV#9	NEV#10	NEV#22	MEL#2	MEL#3	MEL#4	MEL#5	MEL#6	MEL#7
DarkCorner	0.1	0.1	0.1	0.1	0.1	0.1	0.1	0.1	0.1	0.1	0.1	0.1	0.1
NC1_00000197	0.1	0.1	0.1	0.1	0.1	0.1	0.1	0.1	0.1	0.1	0.1	0.1	0.1
NC1_00000215	0.1	0.1	0.1	0.1	0.1	0.1	0.1	0.1	0.1	0.1	0.1	0.1	0.1
NC2_00079215	0.1	0.1	0.1	0.1	0.1	0.1	0.1	0.1	0.1	0.1	0.1	0.1	0.1
NC2_00092197	0.1	0.1	0.1	0.1	0.1	0.1	0.1	0.1	0.1	0.1	0.1	0.1	0.1
NC2_00106057	0.1	0.1	0.1	0.1	0.1	0.1	0.1	0.1	0.1	0.1	0.1	0.1	0.1
NC2_00122731	0.1	0.1	0.1	0.1	0.1	0.1	0.1	0.1	0.1	0.1	0.1	0.1	0.1
NegativeControl	0.1	0.1	0.1	0.1	0.1	0.1	0.1	0.1	0.1	0.1	0.1	0.1	0.1
SCorner3	0.1	0.1	0.1	0.1	0.1	0.1	0.1	0.1	0.1	17.515	0.1	0.1	0.1
bkv-miR-B1-3p	0.1	0.1	0.1	0.1	0.1	0.1	0.1	0.1	0.1	0.1	0.1	0.1	0.1
bkv-miR-B1-5p	0.1	0.1	0.1	7.38603	0.1	0.1	0.1	0.1	0.1	0.1	0.1	0.1	0.1
dmr_285	0.1	0.1	0.1	0.1	0.1	0.1	0.1	0.1	0.1	0.1	0.1	0.1	0.1
dmr_3	0.1	0.1	0.1	0.1	0.1	0.1	0.1	0.1	0.1	0.1	0.1	0.1	0.1
dmr_308	0.1	0.1	0.1	0.1	0.1	0.1	0.1	0.1	0.1	0.1	0.1	0.1	0.1
dmr_316	0.1	0.1	0.1	0.1	0.1	0.1	0.1	0.1	0.1	0.1	0.1	0.1	0.1
dmr_31a	0.1	0.1	0.1	0.1	0.1	0.1	0.1	0.1	0.1	0.1	0.1	0.1	0.1
dmr_6	0.1	0.1	0.1	0.1	0.1	0.1	0.1	0.1	0.1	0.1	0.1	0.1	0.1
ebv-miR-BART1-3p	0.1	0.1	0.1	0.1	0.1	0.1	0.1	0.1	0.1	0.1	0.1	0.1	0.1
ebv-miR-BART1-5p	0.1	0.1	0.1	0.1	0.1	0.1	0.1	0.1	0.1	0.1	0.1	0.1	0.1
ebv-miR-BART10	0.1	0.1	0.1	0.1	0.1	0.1	0.1	0.1	0.1	0.1	0.1	0.1	0.1
ebv-miR-BART10*	0.1	0.1	0.1	0.1	0.1	0.1	0.1	0.1	0.1	0.1	0.1	0.1	0.1
ebv-miR-BART11-3p	0.1	0.1	0.1	0.1	0.1	0.1	0.1	0.1	0.1	0.1	0.1	0.1	0.1
ebv-miR-BART11-5p	0.1	0.1	0.1	0.1	0.1	0.1	0.1	0.1	0.1	0.1	0.1	0.1	0.1
ebv-miR-BART12	0.1	0.1	0.1	3.80811	0.1	0.1	0.1	0.1	0.1	18.2104	11.9646	0.1	0.1
ebv-miR-BART13	122.995	134.671	192.721	164.334	169.68	374.162	364.55	236.431	288.501	471.691	386.389	690.246	127.15
ebv-miR-BART13*	0.1	0.1	0.1	0.1	0.1	0.1	0.1	0.1	0.1	0.1	0.1	0.1	0.1
ebv-miR-BART14	0.1	0.1	0.1	0.1	0.1	0.1	0.1	0.1	0.1	0.1	0.1	0.1	0.1
ebv-miR-BART14*	0.1	0.1	0.1	0.1	0.1	0.1	0.1	0.1	0.1	0.1	0.1	0.1	0.1
ebv-miR-BART15	0.1	0.1	0.1	0.1	0.1	0.1	0.1	0.1	0.1	0.1	0.1	0.1	0.1
ebv-miR-BART16	0.1	11.6076	0.1	4.82677	0.1	16.3882	10.8099	0.1	0.1	0.1	23.1228	11.0171	5.64925
ebv-miR-BART17-3p	0.1	0.1	0.1	4.55686	0.1	0.1	0.1	0.1	0.1	15.2752	0.1	0.1	0.1
ebv-miR-BART17-5p	0.1	0.1	0.1	0.1	0.1	0.1	0.1	0.1	0.1	0.1	0.1	0.1	0.1
ebv-miR-BART18-3p	0.1	0.1	0.1	0.1	0.1	0.1	0.1	0.1	0.1	0.1	0.1	0.1	0.1
ebv-miR-BART18-5p	0.1	0.1	0.1	0.1	0.1	0.1	0.1	0.1	7.60317	0.1	0.1	0.1	0.1
ebv-miR-BART19-3p	0.1	0.1	0.1	0.1	70.4009	284.704	355.114	193.066	305.379	312.004	396.502	401.017	89.5294
ebv-miR-BART19-5p	0.1	0.1	0.1	0.1	0.1	0.1	0.1	0.1	0.1	0.1	0.1	0.1	0.1
ebv-miR-BART2-3p	0.1	0.1	0.1	0.1	0.1	0.1	0.1	0.1	0.1	0.1	0.1	0.1	0.1
ebv-miR-BART2-5p	0.1	0.1	0.1	0.1	0.1	0.1	0.1	0.1	0.1	0.1	0.1	0.1	0.1
ebv-miR-BART20-3p	0.1	0.1	0.1	0.1	0.1	0.1	0.1	0.1	0.1	0.1	0.1	0.1	0.1
ebv-miR-BART20-5p	0.1	0.1	0.1	0.1	0.1	0.1	0.1	0.1	0.1	0.1	0.1	0.1	0.1
ebv-miR-BART3	0.1	0.1	0.1	0.1	0.1	0.1	0.1	0.1	0.1	0.1	0.1	0.1	0.1
ebv-miR-BART3*	0.1	0.1	0.1	0.1	0.1	0.1	0.1	0.1	0.1	0.1	0.1	0.1	0.1
ebv-miR-BART4	0.1	0.1	0.1	0.1	0.1	0.1	0.1	0.1	0.1	0.1	0.1	0.1	0.1
ebv-miR-BART5	0.1	0.1	0.1	0.1	0.1	0.1	0.1	0.1	0.1	0.1	0.1	0.1	0.1
ebv-miR-BART6-3p	0.1	0.1	0.1	0.1	0.1	0.1	0.1	0.1	0.1	0.1	0.1	0.1	0.1
ebv-miR-BART6-5p	0.1	0.1	0.1	0.1	0.1	0.1	0.1	0.1	0.1	0.1	0.1	0.1	0.1
ebv-miR-BART7	0.1	0.1	0.1	0.1	0.1	30.8466	24.2351	4.88243	0.1	0.1	35.8982	37.2461	0.1
ebv-miR-BART7*	0.1	0.1	0.1	0.1	0.1	0.1	0.1	0.1	0.1	0.1	0.1	0.1	0.1
ebv-miR-BART8	0.1	0.1	0.1	0.1	0.1	0.1	0.1	0.1	0.1	0.1	0.1	0.1	0.1
ebv-miR-BART8*	0.1	0.1	0.1	0.1	0.1	0.1	0.1	0.1	0.1	0.1	0.1	0.1	0.1
ebv-miR-BART9	0.1	0.1	0.1	0.1	0.1	0.1	0.1	0.1	0.1	0.1	0.1	0.1	0.1
ebv-miR-BART9*	0.1	0.1	0.1	0.1	0.1	0.1	0.1	0.1	0.1	0.1	0.1	0.1	0.1
ebv-miR-BHRF1-1	0.1	0.1	0.1	11.4779	0.1	10.5128	12.8168	5.68092	10.6403	19.1823	15.5842	14.1522	0.1
ebv-miR-BHRF1-2	0.1	0.1	0.1	0.1	0.1	0.1	0.1	0.1	0.1	0.1	0.1	0.1	0.1
ebv-miR-BHRF1-2*	0.1	0.1	0.1	0.1	0.1	0.1	0.1	0.1	0.1	0.1	0.1	0.1	0.1
ebv-miR-BHRF1-3	0.1	0.1	0.1	0.1	0.1	0.1	0.1	0.1	0.1	0.1	0.1	0.1	0.1
hcmv-miR-UL112	0.1	0.1	0.1	0.1	0.1	0.1	0.1	0.1	0.1	0.1	0.1	5.80968	0.1
hcmv-miR-UL148D	0.1	0.1	0.1	0.1	0.1	0.1	0.1	0.1	0.1	16.1983	4.43338	0.1	0.1
hcmv-miR-UL22A	0.1	0.1	0.1	0.1	0.1	0.1	23.2582	0.1	0.1	34.9814	25.6758	16.1578	0.1
hcmv-miR-UL22A*	0.1	0.1	0.1	0.1	0.1	0.1	0.1	0.1	0.1	0.1	0.1	0.1	0.1
hcmv-miR-UL36	8.46366	6.98497	2.86347	0.1	0.1	0.1	21.2358	0.1	0.1	14.3643	24.7791	18.0056	0.1
hcmv-miR-UL36*	0.1	0.1	0.1	0.1	0.1	0.1	0.1	0.1	0.1	0.1	0.1	0.1	0.1
hcmv-miR-UL70-3p	60.4928	98.0546	80.3622	65.842	57.6262	206.291	143.011	130.482	191.655	178.211	249.132	193.902	69.8546
hcmv-miR-UL70-5p	0.1	0.1	0.1	0.1	0.1	0.1	0.1	0.1	0.1	0.1	5.39045	0.1	0.1
hcmv-miR-US25-1	0.1	5.97711	0.1	0.1	0.1	0.1	0.1	0.1	0.1	14.1589	0.1	0.1	0.1
hcmv-miR-US25-1*	0.1	0.1	0.1	0.1	0.1	0.1	0.1	0.1	0.1	0.1	0.1	0.1	0.1
hcmv-miR-US25-2-3p	0.1	0.1	0.1	0.1	0.1	0.1	0.1	0.1	0.1	0.1	0.1	0.1	0.1
hcmv-miR-US25-2-5p	0.1	0.1	0.1	0.1	0.1	0.1	0.1	0.1	0.1	0.1	4.60524	2.91666	0.1
hcmv-miR-US33-3p	0.1	4.65876	0.1	0.1	0.1	0.1	0.1	0.1	0.1	0.1	0.1	0.1	0.1
hcmv-miR-US33-5p	0.1	0.1	0.1	0.1	0.1	0.1	0.1	0.1	0.1	0.1	0.1	0.1	0.1
hcmv-miR-US4	72.1972	95.1725	0.1	0.1	0.1	38.3997	31.4868	26.9498	0.1	13.0473	61.9265	42.7812	0.1
hcmv-miR-US5-1	0.1	0.1	0.1	0.1	0.1	0.1	0.1	0.1	0.1	0.1	0.1	0.1	0.1
hcmv-miR-US5-2	0.1	0.1	0.1	0.1	0.1	0.1	0.1	0.1	0.1	0.1	0.1	0.1	0.1
hiv1-miR-H1	11.6786	13.3711	0.1	0.1	0.1	54.9231	32.0203	35.5074	17.789	29.4022	38.3332	65.6966	0.1
hiv1-miR-N367	0.1	0.1	0.1	0.1	0.1	0.1	0.1	0.1	0.1	0.1	0.1	0.1	0.1
hiv1-miR-TAR-3p	0.1	0.1	0.1	0.1	0.1	0.1	0.1	0.1	0.1	0.1	0.1	0.1	0.1
hiv1-miR-TAR-5p	0.1	0.1	0.1	0.1	0.1	0.1	0.1	0.1	0.1	0.1	0.1	0.1	0.1
hsa-let-7a	7548.3	10011.2	4202.88	3356.35	1255.72	2618.87	3820.29	962.438	2305.82	1039.34	1639.93	1357.18	2929.67
hsa-let-7a*	5.88155	8.10715	0.1	0.1	0.1	0.1	0.1	0.1	0.1	0.1	0.1	0.1	0.1
hsa-let-7b	1109.91	1408.14	2262.51	1652.26	795.943	1608.23	2054.82	505.705	1498.85	952.451	848.039	1373.22	1548.51
hsa-let-7b*	0.1	0.1	0.1	13.3456	0.1	0.1	0.1	0.1	0.1	45.4923	0.1	0.1	0.1
hsa-let-7c	608.235	753.388	880.492	658.155	265.492	673.852	805.903	180.939	538.276	285.324	455.722	442.23	485.067
hsa-let-7c*	0.1	0.1	0.1	0.1	0.1	0.1	0.1	0.1	0.1	0.1	23.6034	9.39535	0.1
hsa-let-7d	342.072	455.759	507.934	368.789	104.446	206.508	253.101	118.062	145.821	58.476	147.208	110.272	265.63
hsa-let-7d*	0.1	7.31839	4.02243	20.6628	0.1	0.1	0.1	0.1	0.1	62.3709	6.5113	0.1	4.51089
hsa-let-7e	1750.88	2141.03	419.757	331.722	110.15	167.016	196.614	37.3207	125.279	26.6767	133.542	75.695	240.377
hsa-let-7e*	6.56977	14.1783	0.1	3.84389	0.1	0.1	0.1	0.1	0.1	0.1	0.1	0.1	0.1
hsa-let-7f	4784.39	6496.58	3242.69	2754.56	975.028	1997.77	2599.22	884.136	1513.71	669.695	1240.1	834.033	2368.8
hsa-let-7f-1*	0.1	0.1	0.1	0.1	0.1	0.1	0.1	0.1	0.1	0.1	0.1	0.1	0.1
hsa-let-7f-2*	0.1	0.1	0.1	0.1	0.1	0.1	0.1	0.1	0.1	0.1	0.1	0.1	0.1
hsa-let-7g	799.248	1001.99	478.519	364.114	245.569	544.608	610.858	275.77	299.562	267.465	397.802	336.342	563.603
hsa-let-7g*	0.1	9.96092	0.1	0.1	0.1	0.1	0.1	0.1	0.1	0.1	0.1	0.1	0.1
hsa-let-7i	508.021	615.327	460.639	321.917	297.547	728.082	541.503	469.121	292.754	273.424	562.216	478.61	982.591
hsa-let-7i*	0.1	0.1	0.1	0.1	0.1	0.1	0.1	0.1	0.1	0.1	0.1	0.1	0.1
hsa-miR-1	199.44	259.773	0.1	0.1	0.1	14.5324	8.31627	0.1	0.1	0.1	0.1	0.1	0.1
hsa-miR-100	2642.06	3267.79	463.248	381.034	31.5018	118.386	178.106	14.3775	118.846	58.9913	58.005	112.406	36.5715
hsa-miR-100*	0.1	0.1	0.1	0.1	0.1	0.1	0.1	0.1	0.1	0.1	0.1	0.1	0.1
hsa-miR-101	681.809	798.814	29.009	11.5683	119.146	177.761	208.273	72.5429	80.0101	0.1	61.2728	105.524	76.917
hsa-miR-101*	0.1	0.1	0.1	0.1	0.1	0.1	0.1	0.1	0.1	0.1	0.1	0.1	0.1
hsa-miR-103	1290.35	1513.63	466.927	320.906	83.5267	218.091	239.725	147.854	131.436	118.77	161.498	186.617	258.054
hsa-miR-103-as	0.1	0.1	0.1	0.1	0.1	0.1	0.1	0.1	0.1	0.1	0.1	0.1	0.1
hsa-miR-105	0.1	0.1	0.1	0.1	0.1	0.1	0.1	0.1	0.1	0.1	0.1	0.1	0.1
hsa-miR-105*	0.1	0.1	0.1	0.1	0.1	0.1	0.1	0.1	0.1	0.1	0.1	0.1	0.1
hsa-miR-106a*	0.1	0.1	0.1	0.1	0.1	0.1	0.1	0.1	0.1	0.1	0.1	0.1	0.1
hsa-miR-106b	602.654	731.501	114.648	109.839	25.4108	102.025	102.682	84.061	30.9154	27.2377	112.553	69.7646	94.2345
hsa-miR-106b*	0.1	0.1	0.1	0.1	0.1	0.1	0.1	0.1	0.1	0.1	0.1	0.1	0.1
hsa-miR-107	1591.11	1894.64	517.431	410.57	74.1996	237.395	256.709	165.841	156.71	154.11	192.172	201.015	300.235
hsa-miR-10a	103.004	142.819	0.1	0.1	0.1	8.92638	33.6572	14.2009	92.7669	36.2116	38.523	54.1018	63.1414
hsa-miR-10a*	0.1	0.1	0.1	0.1	0.1	0.1	0.1	0.1	0.1	0.1	0.1	0.1	0.1
hsa-miR-10b	132.956	171.197	0.1	0.1	30.9155	130.196	175.018	82.4802	185.424	90.423	92.4334	114.346	261.596
hsa-miR-10b*	0.1	0.1	0.1	0.1	0.1	56.1334	40.2283	11.651	14.7879	0.1	25.7864	44.7345	0.1
hsa-miR-1178	0.1	0.1	0.1	0.1	0.1	0.1	0.1	0.1	0.1	0.1	0.1	0.1	0.1
hsa-miR-1179	0.1	0.1	0.1	0.1	0.1	0.1	0.1	0.1	0.1	0.1	0.1	0.1	0.1
hsa-miR-1180	0.1	10.5595	0.1	0.1	0.1	21.1374	14.8302	0.1	0.1	31.2283	34.0925	16.7679	0.1
hsa-miR-1181	12.2423	24.6999	84.5223	61.6992	63.5813	221.542	198.775	215.072	140.079	186.74	150.9	213.76	54.9044
hsa-miR-1182	52.175	69.2996	0.1	0.1	0.1	15.1624	18.4732	0.1	14.6571	0.1	41.4189	32.324	0.1
hsa-miR-1183	69.5236	85.409	12.9464	33.3997	0.1	49.2856	42.0374	27.0113	35.2374	0.1	66.5668	61.3269	0.1
hsa-miR-1184	0.1	0.1	0.1	0.1	0.1	0.1	0.1	0.1	0.1	0.1	0.1	0.1	0.1
hsa-miR-1185	34.4545	37.4306	5.99551	0.1	0.1	0.1	0.1	0.1	0.1	0.1	0.1	0.1	0.1
hsa-miR-1197	0.1	0.1	0.1	0.1	0.1	0.1	0.1	0.1	0.1	0.1	0.1	0.1	0.1
hsa-miR-1200	0.1	0.1	0.1	0.1	0.1	0.1	0.1	0.1	0.1	0.1	0.1	0.1	0.1
hsa-miR-1201	0.1	0.1	0.1	0.1	0.1	0.1	0.1	0.1	0.1	0.1	0.1	0.1	0.1
hsa-miR-1202	4533.16	5625.03	244.559	330.225	650.874	2190.33	894.012	1233.97	1365.93	1034.7	2194.55	1588.04	608.135
hsa-miR-1203	0.1	0.1	0.1	0.1	0.1	0.1	0.1	0.1	0.1	0.1	0.1	0.1	0.1
hsa-miR-1204	0.1	0.1	0.1	0.1	0.1	0.1	0.1	0.1	0.1	0.1	0.1	0.1	0.1
hsa-miR-1205	0.1	0.1	0.1	0.1	0.1	0.1	0.1	0.1	0.1	0.1	0.1	0.1	0.1
hsa-miR-1206	0.1	0.1	0.1	0.1	0.1	0.1	0.1	0.1	0.1	0.1	0.1	0.1	0.1
hsa-miR-1207-3p	0.1	12.8262	0.1	0.1	0.1	0.1	0.1	0.1	0.1	0.1	0.1	0.1	0.1
hsa-miR-1207-5p	2417.62	3137.44	601.534	533.323	1074.87	2259.15	1531.17	1276.87	1859.48	2145.18	3108.44	2241.91	845.409
hsa-miR-1208	0.1	0.1	12.2875	0.1	0.1	20.077	24.6287	23.97	0.1	0.1	24.8348	25.5446	0.1
hsa-miR-122	0.1	0.1	0.1	0.1	0.1	0.1	0.1	0.1	0.1	0.1	0.1	0.1	0.1
hsa-miR-122*	0.1	0.1	0.1	0.1	0.1	0.1	0.1	0.1	0.1	0.1	0.1	0.1	0.1
hsa-miR-1224-3p	0.1	0.1	0.1	0.1	0.1	0.1	0.1	0.1	0.1	0.1	0.1	0.1	0.1
hsa-miR-1224-5p	564.522	726.066	26.2774	26.9689	171.364	406.235	347.149	296.055	305.983	357.2	417.049	431.325	145.662
hsa-miR-1225-3p	23.4698	26.6572	17.6389	17.7882	0.1	22.2637	23.3842	10.8959	0.1	0.1	26.4928	23.9805	10.5817
hsa-miR-1225-5p	7588.17	9406.18	522.716	305.274	1331.41	2884.38	2079.18	1819.34	2496.89	2319.03	4191.93	3449.93	950.099
hsa-miR-1226	0.1	0.1	0.1	4.03005	0.1	0.1	0.1	0.1	0.1	21.351	0.1	0.1	4.52254
hsa-miR-1226*	55.6134	74.7318	24.468	18.0952	53.8682	85.4487	77.2274	70.6045	83.0635	177.408	161.052	118.361	40.9351
hsa-miR-1227	0.1	0.1	0.1	0.1	0.1	8.48115	0.1	0.1	0.1	13.3833	0.1	0.1	0.1
hsa-miR-1228	41.5118	44.8293	20.1263	22.7129	0.1	32.3479	29.7563	29.7431	30.4907	0.1	37.9418	34.9862	24.2646
hsa-miR-1228*	0.1	0.1	0.1	0.1	0.1	0.1	0.1	0.1	0.1	0.1	0.1	4.03255	0.1
hsa-miR-1229	0.1	0.1	0.1	0.1	0.1	0.1	8.999	0.1	0.1	0.1	11.9223	8.50188	0.1
hsa-miR-1231	0.1	0.1	0.1	0.1	0.1	0.1	0.1	0.1	0.1	0.1	0.1	0.1	0.1
hsa-miR-1233	0.1	0.1	0.1	0.1	0.1	0.1	0.1	0.1	0.1	0.1	0.1	0.1	0.1
hsa-miR-1234	0.1	0.1	37.4479	18.021	0.1	50.3542	36.5254	13.4778	17.7673	0.1	38.7216	33.7506	22.0957
hsa-miR-1236	0.1	0.1	0.1	0.1	0.1	0.1	0.1	0.1	0.1	0.1	7.66623	6.38443	0.1
hsa-miR-1237	0.1	0.1	0.1	0.1	0.1	0.1	0.1	0.1	0.1	0.1	0.1	5.2344	0.1
hsa-miR-1238	0.1	0.1	5.36294	0.1	0.1	0.1	0.1	0.1	0.1	0.1	0.1	9.81563	0.1
hsa-miR-124	0.1	0.1	0.1	0.1	0.1	0.1	0.1	0.1	0.1	0.1	0.1	0.1	0.1
hsa-miR-124*	0.1	0.1	0.1	0.1	0.1	0.1	0.1	0.1	0.1	0.1	0.1	0.1	0.1
hsa-miR-1243	0.1	0.1	0.1	0.1	0.1	0.1	0.1	0.1	0.1	0.1	0.1	0.1	0.1
hsa-miR-1244	0.1	0.1	0.1	0.1	0.1	0.1	0.1	0.1	0.1	0.1	0.1	0.1	0.1
hsa-miR-1245	0.1	0.1	0.1	0.1	0.1	0.1	0.1	0.1	0.1	0.1	0.1	0.1	0.1
hsa-miR-1246	13356.9	15160.1	12932.2	25832.6	555.507	3830.88	2365.53	3700.49	1460.18	1013.62	3359.25	1427.8	874.501
hsa-miR-1247	13.1972	16.8076	0.1	0.1	0.1	0.1	0.1	0.1	0.1	0.1	0.1	0.1	0.1
hsa-miR-1248	0.1	0.1	0.1	0.1	0.1	0.1	7.80394	0.1	0.1	0.1	0.1	0.1	0.1
hsa-miR-1249	50.3497	54.996	0.1	0.1	0.1	10.8273	17.927	22.3625	0.1	0.1	24.5861	20.5585	0.1
hsa-miR-1250	0.1	0.1	0.1	0.1	0.1	0.1	0.1	0.1	0.1	0.1	0.1	0.1	0.1
hsa-miR-1251	0.1	0.1	0.1	0.1	0.1	0.1	0.1	0.1	0.1	0.1	0.1	0.1	0.1
hsa-miR-1252	0.1	0.1	0.1	0.1	0.1	0.1	0.1	0.1	0.1	0.1	0.1	0.1	0.1
hsa-miR-1253	0.1	0.1	0.1	0.1	0.1	0.1	0.1	0.1	0.1	0.1	0.1	0.1	0.1
hsa-miR-1254	0.1	0.1	0.1	0.1	0.1	0.1	0.1	0.1	0.1	0.1	0.1	13.065	0.1
hsa-miR-1255a	0.1	0.1	0.1	0.1	0.1	0.1	0.1	0.1	0.1	0.1	0.1	0.1	0.1
hsa-miR-1255b	0.1	0.1	0.1	0.1	0.1	0.1	0.1	0.1	0.1	0.1	0.1	0.1	0.1
hsa-miR-1256	0.1	0.1	0.1	0.1	0.1	0.1	0.1	0.1	0.1	0.1	0.1	0.1	0.1
hsa-miR-1257	0.1	0.1	0.1	0.1	0.1	0.1	0.1	0.1	0.1	0.1	0.1	0.1	0.1
hsa-miR-1258	0.1	0.1	0.1	0.1	0.1	0.1	0.1	0.1	0.1	0.1	0.1	14.9225	0.1
hsa-miR-1259	0.1	0.1	0.1	0.1	0.1	0.1	0.1	0.1	0.1	0.1	0.1	0.1	0.1
hsa-miR-125a-3p	246.114	127.055	46.936	44.9967	80.6263	212.945	203.439	135.738	150.66	261.578	251.065	348.552	59.3747
hsa-miR-125a-5p	477.567	705.487	319.84	265.458	27.2701	62.0114	59.053	11.687	38.0597	32.936	42.3762	38.5083	87.8046
hsa-miR-125b	4390.72	5230.25	3346.59	2767.49	519.302	1128.83	1283.66	163.184	916.44	485.186	635.733	768.303	292.854
hsa-miR-125b-1*	0.1	0.1	0.1	0.1	0.1	13.0178	11.1226	0.1	0.1	0.1	12.5514	19.7563	0.1
hsa-miR-125b-2*	0.1	45.457	0.1	16.627	0.1	18.6025	23.9078	12.7314	16.8448	83.8106	52.1414	59.0223	0.1
hsa-miR-126	5640.02	7049.64	0.1	0.1	51.1534	347.15	323.88	210.307	327.113	113.363	381.502	213.77	147.83
hsa-miR-126*	244.889	321.904	0.1	0.1	0.1	17.9094	15.2202	0.1	0.1	0.1	17.2786	7.17897	0.1
hsa-miR-1260	222.654	239.312	382.376	580.016	533.161	1222.28	1225.81	941.303	646.808	642.08	377.659	589.049	656.723
hsa-miR-1261	0.1	0.1	0.1	0.1	0.1	12.8005	13.2881	0.1	0.1	0.1	11.4769	12.5697	0.1
hsa-miR-1262	0.1	0.1	0.1	0.1	0.1	0.1	0.1	0.1	0.1	0.1	0.1	0.1	0.1
hsa-miR-1263	0.1	0.1	0.1	0.1	0.1	0.1	0.1	0.1	0.1	28.166	0.1	0.1	0.1
hsa-miR-1264	0.1	0.1	0.1	0.1	0.1	0.1	0.1	0.1	0.1	0.1	0.1	0.1	0.1
hsa-miR-1265	0.1	0.1	0.1	0.1	0.1	0.1	0.1	0.1	0.1	0.1	0.1	0.1	0.1
hsa-miR-1266	0.1	0.1	0.1	0.1	0.1	0.1	0.1	0.1	0.1	0.1	0.1	0.1	0.1
hsa-miR-1267	0.1	0.1	0.1	0.1	0.1	0.1	0.1	0.1	0.1	0.1	0.1	0.1	0.1
hsa-miR-1268	2078.21	2331.58	301.117	736.557	482.915	775.054	667.127	648.274	904.903	914.269	1584.73	1360.38	419.875
hsa-miR-1269	0.1	0.1	0.1	0.1	0.1	0.1	0.1	0.1	0.1	0.1	0.1	0.1	0.1
hsa-miR-127-3p	330.734	369.176	70.6401	61.4429	0.1	27.0706	0.1	0.1	0.1	0.1	0.1	5.82726	0.1
hsa-miR-127-5p	0.1	0.1	0.1	0.1	0.1	0.1	0.1	0.1	0.1	0.1	0.1	0.1	0.1
hsa-miR-1270	0.1	0.1	0.1	0.1	0.1	0.1	0.1	0.1	0.1	0.1	0.1	0.1	0.1
hsa-miR-1271	0.1	15.4047	7.66217	11.7987	0.1	0.1	0.1	0.1	0.1	0.1	0.1	0.1	0.1
hsa-miR-1272	0.1	0.1	0.1	0.1	0.1	0.1	0.1	0.1	0.1	0.1	0.1	0.1	0.1
hsa-miR-1273	0.1	0.1	0.1	0.1	0.1	0.1	0.1	0.1	0.1	0.1	0.1	0.1	0.1
hsa-miR-1274a	44.882	61.0547	53.7205	112.607	55.0831	297.487	253.917	259.266	170.842	110.283	144.543	128.278	86.94
hsa-miR-1274b	688.245	741.064	414.999	872.55	1297.29	3340.2	3623.96	2494.76	2081.66	1668.2	1930.97	1690.69	1428.7
hsa-miR-1275	279.208	338.753	228.268	297.079	174.663	292.282	243.529	213.427	308	317.729	475.681	475.786	170.311
hsa-miR-1276	0.1	0.1	0.1	0.1	0.1	0.1	0.1	0.1	0.1	0.1	0.1	0.1	0.1
hsa-miR-1277	0.1	0.1	0.1	0.1	0.1	0.1	0.1	0.1	0.1	0.1	0.1	0.1	0.1
hsa-miR-1278	0.1	0.1	0.1	0.1	0.1	0.1	0.1	0.1	0.1	0.1	0.1	0.1	0.1
hsa-miR-1279	0.1	0.1	0.1	0.1	0.1	0.1	0.1	0.1	0.1	0.1	0.1	0.1	0.1
hsa-miR-128	24.4486	41.7045	12.5747	13.4036	0.1	0.1	6.7184	0.1	0.1	0.1	0.1	0.1	8.85085
hsa-miR-1280	61.5829	73.2747	165.909	63.0162	49.4092	149.184	115.894	188.061	60.7192	133.051	107.23	103.191	67.1951
hsa-miR-1281	0.1	9.85098	20.269	10.8037	25.8665	44.206	43.7	20.1422	26.7108	34.2493	47.4232	49.6356	26.0611
hsa-miR-1282	0.1	0.1	0.1	0.1	0.1	0.1	0.1	0.1	0.1	0.1	0.1	0.1	0.1
hsa-miR-1283	0.1	0.1	0.1	0.1	0.1	0.1	0.1	0.1	0.1	0.1	0.1	0.1	0.1
hsa-miR-1284	0.1	0.1	0.1	0.1	0.1	0.1	0.1	0.1	0.1	18.5061	0.1	0.1	0.1
hsa-miR-1285	17.9489	20.7309	0.1	0.1	0.1	11.971	9.20857	0.1	13.5564	0.1	15.3703	12.7353	0.1
hsa-miR-1286	0.1	0.1	0.1	0.1	0.1	0.1	0.1	0.1	0.1	0.1	0.1	0.1	0.1
hsa-miR-1287	0.1	0.1	0.1	0.1	0.1	43.0446	52.3018	0.1	15.065	0.1	45.4507	58.3791	0.1
hsa-miR-1288	0.1	29.4224	67.0798	22.6202	111.78	210.811	213.019	107.891	169.258	462.403	385.27	327.439	79.2714
hsa-miR-1289	0.1	0.1	0.1	0.1	0.1	0.1	0.1	0.1	0.1	0.1	0.1	0.1	0.1
hsa-miR-129*	0.1	0.1	0.1	0.1	0.1	0.1	0.1	0.1	0.1	0.1	0.1	0.1	0.1
hsa-miR-129-3p	0.1	0.1	5.94613	0.1	0.1	0.1	0.1	0.1	0.1	0.1	0.1	0.1	0.1
hsa-miR-129-5p	0.1	0.1	0.1	0.1	0.1	0.1	0.1	0.1	0.1	0.1	13.4854	10.7902	0.1
hsa-miR-1290	7522.37	8432.27	5450.18	9872.98	63.3793	332.139	354.593	195.816	284.639	272.961	504.011	375.73	142.025
hsa-miR-1291	0.1	0.1	0.1	0.1	0.1	0.1	0.1	0.1	0.1	0.1	0.1	5.86603	0.1
hsa-miR-1292	0.1	0.1	0.1	0.1	0.1	0.1	0.1	0.1	0.1	0.1	0.1	0.1	0.1
hsa-miR-1293	0.1	0.1	0.1	0.1	0.1	0.1	0.1	0.1	0.1	0.1	0.1	0.1	0.1
hsa-miR-1294	0.1	0.1	0.1	0.1	0.1	0.1	0.1	0.1	0.1	0.1	0.1	0.1	0.1
hsa-miR-1295	0.1	0.1	5.04965	0.1	0.1	33.6872	33.8161	0.1	13.481	0.1	45.3882	49.9449	0.1
hsa-miR-1296	0.1	0.1	0.1	0.1	0.1	0.1	0.1	0.1	0.1	0.1	0.1	0.1	0.1
hsa-miR-1297	0.1	0.1	0.1	0.1	0.1	0.1	0.1	0.1	0.1	0.1	0.1	0.1	0.1
hsa-miR-1298	0.1	0.1	0.1	0.1	0.1	0.1	0.1	0.1	0.1	0.1	0.1	0.1	0.1
hsa-miR-1299	0.1	27.6313	0.1	0.1	0.1	19.0336	22.418	0.1	0.1	25.9919	41.5606	54.9472	0.1
hsa-miR-1300	50.9177	62.8007	46.3541	13.499	0.1	53.0319	55.4648	17.2062	44.3375	27.6678	42.5256	80.8072	0.1
hsa-miR-1301	0.1	0.1	0.1	0.1	0.1	0.1	0.1	0.1	0.1	0.1	0.1	0.1	0.1
hsa-miR-1302	0.1	0.1	0.1	0.1	0.1	0.1	0.1	0.1	0.1	0.1	0.1	0.1	0.1
hsa-miR-1303	0.1	0.1	0.1	0.1	0.1	0.1	0.1	0.1	0.1	0.1	0.1	0.1	0.1
hsa-miR-1304	0.1	0.1	0.1	0.1	0.1	0.1	0.1	0.1	0.1	0.1	0.1	0.1	0.1
hsa-miR-1305	66.2774	97.312	151.988	68.2853	336.494	586.308	1031.79	520.865	494.513	1147.43	1248.13	1128.64	265.769
hsa-miR-1306	0.1	0.1	0.1	8.05656	0.1	22.729	18.4572	24.1919	0.1	37.3977	39.4949	24.7651	0.1
hsa-miR-1307	0.1	0.1	0.1	0.1	0.1	0.1	0.1	0.1	0.1	0.1	15.4957	6.93752	0.1
hsa-miR-1308	1327.95	1519.38	202.197	155.812	2972.56	19204.9	11821.8	7016.41	8586.88	8904.34	8477.2	9858.12	5428.93
hsa-miR-130a	1971.83	2265.05	1012.54	916.044	142.419	230.368	255.765	121.61	114.754	66.9336	123.029	177.348	177.132
hsa-miR-130a*	0.1	0.1	0.1	0.1	0.1	0.1	0.1	0.1	0.1	0.1	0.1	0.1	0.1
hsa-miR-130b	168.829	185.001	123.819	105.553	0.1	20.6085	0.1	58.3209	0.1	0.1	9.01099	10.1718	0.1
hsa-miR-130b*	0.1	5.03306	0.1	4.23615	0.1	0.1	0.1	0.1	0.1	0.1	0.1	0.1	0.1
hsa-miR-132	14.076	28.968	95.5787	81.378	0.1	0.1	0.1	0.1	0.1	0.1	0.1	0.1	0.1
hsa-miR-132*	0.1	0.1	15.2795	11.4667	0.1	0.1	0.1	0.1	0.1	0.1	0.1	0.1	0.1
hsa-miR-1321	0.1	0.1	0.1	0.1	0.1	0.1	0.1	0.1	0.1	0.1	0.1	7.16323	0.1
hsa-miR-1322	0.1	0.1	0.1	0.1	0.1	0.1	0.1	0.1	0.1	0.1	0.1	0.1	0.1
hsa-miR-1323	13089.2	14342.4	0.1	0.1	0.1	0.1	0.1	0.1	0.1	0.1	0.1	6.55982	0.1
hsa-miR-1324	0.1	0.1	0.1	0.1	0.1	0.1	0.1	0.1	0.1	0.1	0.1	0.1	0.1
hsa-miR-133a	0.1	12.0498	0.1	0.1	0.1	0.1	0.1	0.1	0.1	0.1	0.1	0.1	0.1
hsa-miR-133b	92.9444	117.947	0.1	0.1	0.1	26.6539	0.1	0.1	0.1	0.1	0.1	0.1	0.1
hsa-miR-134	217.065	300.405	69.2659	66.9761	162.945	297.48	230.098	185.791	264.552	363.642	456.152	346.567	110.084
hsa-miR-135a	99.4747	98.7243	0.1	0.1	0.1	0.1	0.1	0.1	0.1	0.1	0.1	0.1	0.1
hsa-miR-135a*	0.1	4.78788	172.569	18.6308	14.8525	110.43	98.677	81.1483	73.8863	66.0035	101.622	122.29	18.8802
hsa-miR-135b	189.516	213.242	0.1	0.1	0.1	0.1	0.1	0.1	0.1	0.1	0.1	0.1	0.1
hsa-miR-135b*	0.1	0.1	0.1	0.1	0.1	0.1	0.1	0.1	0.1	0.1	0.1	0.1	0.1
hsa-miR-136	2408.62	2427.29	52.056	44.4442	0.1	57.1043	25.762	0.1	0.1	0.1	22.3738	13.8103	0.1
hsa-miR-136*	555.851	610.742	6.50118	0.1	0.1	0.1	0.1	0.1	0.1	0.1	0.1	0.1	0.1
hsa-miR-137	42.9614	54.4521	14.795	0.1	0.1	0.1	0.1	0.1	0.1	0.1	0.1	0.1	0.1
hsa-miR-138	0.1	0.1	0.1	0.1	0.1	0.1	0.1	0.1	0.1	0.1	0.1	0.1	0.1
hsa-miR-138-1*	0.1	0.1	0.1	0.1	0.1	0.1	0.1	0.1	0.1	0.1	0.1	0.1	0.1
hsa-miR-138-2*	0.1	0.1	0.1	0.1	0.1	0.1	0.1	0.1	0.1	0.1	4.28157	0.1	0.1
hsa-miR-139-3p	18.9455	31.3445	6.84894	7.73567	0.1	39.8878	22.6656	17.162	26.4555	88.8652	49.6524	48.8779	13.0877
hsa-miR-139-5p	0.1	11.0679	0.1	0.1	0.1	0.1	0.1	0.1	0.1	0.1	0.1	0.1	0.1
hsa-miR-140-3p	319.153	376.201	41.1767	38.4461	0.1	71.1987	80.4767	17.9541	33.1934	0.1	53.6484	72.8109	49.4094
hsa-miR-140-5p	333.194	371.463	49.3564	46.3983	26.2566	83.2638	110.534	30.5399	45.9221	0.1	73.1261	46.0374	79.7939
hsa-miR-141	1081.76	1150.07	0.1	0.1	140.853	300.429	539.542	127.515	187.285	114.498	57.5302	175.798	59.6083
hsa-miR-141*	17.6076	26.6758	0.1	0.1	0.1	0.1	0.1	0.1	0.1	0.1	0.1	0.1	0.1
hsa-miR-142-3p	2136.66	2335.74	0.1	0.1	86.4442	1115.49	487.926	496.342	113.286	584.387	904.209	353.227	716.404
hsa-miR-142-5p	112.108	129.152	0.1	0.1	0.1	88.0829	35.3119	38.1802	0.1	0.1	24.6443	53.9811	33.7882
hsa-miR-143	1458.27	1407.92	6.08487	0.1	0.1	38.0052	68.0548	19.5815	46.6071	0.1	38.5836	28.8739	12.5699
hsa-miR-143*	29.2755	40.1513	0.1	0.1	0.1	0.1	0.1	0.1	0.1	0.1	0.1	0.1	0.1
hsa-miR-144	1314.11	1484.3	0.1	0.1	0.1	26.8472	6.58587	103.436	0.1	0.1	72.7516	13.2537	0.1
hsa-miR-144*	270.369	360.913	0.1	0.1	0.1	0.1	0.1	0.1	0.1	0.1	0.1	0.1	0.1
hsa-miR-145	2264.5	2567.17	50.5682	63.8489	52.209	191.775	402.576	88.3509	420.129	194.135	194.48	370.74	78.7157
hsa-miR-145*	100.9	127.372	0.1	0.1	0.1	0.1	0.1	0.1	0.1	0.1	0.1	0.1	0.1
hsa-miR-1468	0.1	0.1	0.1	0.1	0.1	0.1	0.1	0.1	0.1	0.1	0.1	0.1	0.1
hsa-miR-1469	0.1	12.9684	13.4334	0.1	0.1	34.3479	28.0064	22.2858	28.0517	32.5353	35.0804	39.5846	0.1
hsa-miR-146a	60.8527	61.6459	11.4768	0.1	426.588	375.713	525.068	945.396	98.912	240.252	308.47	557.329	1813.83
hsa-miR-146a*	0.1	0.1	0.1	0.1	0.1	0.1	0.1	0.1	0.1	0.1	0.1	0.1	0.1
hsa-miR-146b-3p	0.1	0.1	0.1	0.1	0.1	0.1	0.1	0.1	0.1	0.1	0.1	0.1	0.1
hsa-miR-146b-5p	82.2287	93.5301	5.70007	0.1	0.1	26.7557	35.8653	23.2585	20.0928	0.1	19.1174	47.1298	32.2633
hsa-miR-147	0.1	0.1	0.1	0.1	0.1	0.1	0.1	0.1	0.1	0.1	0.1	0.1	0.1
hsa-miR-1470	0.1	0.1	0.1	0.1	0.1	0.1	0.1	0.1	0.1	0.1	21.376	6.12293	0.1
hsa-miR-1471	0.1	27.4883	18.3466	27.3322	82.3872	198.802	189.46	96.0314	202.837	220.212	275.578	315.562	56.3956
hsa-miR-147b	0.1	0.1	0.1	0.1	0.1	0.1	0.1	0.1	0.1	0.1	0.1	0.1	0.1
hsa-miR-148a	553.693	682.488	111.721	80.2088	93.1635	236.58	269.501	48.1526	110.021	0.1	107.031	82.3541	177.03
hsa-miR-148a*	0.1	0.1	0.1	0.1	0.1	0.1	0.1	0.1	0.1	0.1	0.1	0.1	0.1
hsa-miR-148b	350.606	419.047	19.8088	17.482	0.1	16.9338	15.7184	17.9984	0.1	0.1	13.4775	8.84809	16.2474
hsa-miR-148b*	0.1	0.1	0.1	0.1	0.1	0.1	0.1	0.1	0.1	0.1	0.1	0.1	0.1
hsa-miR-149	115.572	126.645	35.3723	47.5094	0.1	13.5239	13.6392	0.1	0.1	34.0793	0.1	5.73161	0.1
hsa-miR-149*	21.5894	39.1353	8.03555	11.6921	0.1	23.6361	20.1554	13.8408	13.1742	15.8406	44.104	31.6337	6.70701
hsa-miR-150	66.3086	94.6627	0.1	0.1	0.1	204.432	93.5288	20.7253	54.4762	379.576	110.797	123.054	143.114
hsa-miR-150*	143.134	181.549	106.611	63.1401	102.745	211.241	182.619	178.688	199.652	210.249	311.569	277.245	97.1329
hsa-miR-151-3p	100.405	108.516	48.4145	42.8778	0.1	11.5845	10.2965	12.2666	0.1	0.1	9.56313	17.0962	15.4459
hsa-miR-151-5p	947.263	1090.13	226.463	186.11	40.0859	96.7951	111.36	94.4517	64.2232	0.1	81.6123	64.6131	141.128
hsa-miR-152	87.8613	114.842	31.7758	26.4342	0.1	23.8712	18.9809	0.1	0.1	0.1	12.2048	15.1541	11.9606
hsa-miR-153	0.1	0.1	0.1	0.1	0.1	0.1	0.1	0.1	0.1	0.1	0.1	0.1	0.1
hsa-miR-1537	0.1	0.1	0.1	0.1	0.1	0.1	0.1	0.1	0.1	0.1	0.1	0.1	0.1
hsa-miR-1538	0.1	0.1	0.1	0.1	0.1	0.1	0.1	0.1	0.1	0.1	0.1	0.1	0.1
hsa-miR-1539	0.1	0.1	0.1	0.1	0.1	0.1	0.1	0.1	0.1	0.1	0.1	0.1	0.1
hsa-miR-154	115.69	149.163	9.00204	7.65637	0.1	0.1	0.1	0.1	0.1	0.1	0.1	0.1	0.1
hsa-miR-154*	166.653	218.939	0.1	0.1	0.1	0.1	0.1	0.1	0.1	0.1	0.1	0.1	0.1
hsa-miR-155	27.0698	48.892	28.8098	35.2431	0.1	72.4846	43.6002	73.24	16.2271	92.3671	67.1814	78.6403	106.34
hsa-miR-155*	0.1	0.1	0.1	0.1	0.1	0.1	0.1	0.1	0.1	0.1	0.1	0.1	0.1
hsa-miR-15a	1276.25	1398.01	257.027	236.45	120.047	374.91	340.545	201.636	149.849	116.457	260.173	201.415	367.289
hsa-miR-15a*	0.1	0.1	0.1	0.1	0.1	0.1	0.1	0.1	0.1	0.1	0.1	0.1	0.1
hsa-miR-15b	1249.7	1653.71	668.244	576.228	79.5725	260.416	266.476	183.416	145.418	79.5303	182.901	88.4929	262.158
hsa-miR-15b*	0.1	0.1	0.1	0.1	0.1	0.1	0.1	0.1	0.1	0.1	0.1	0.1	0.1
hsa-miR-16	3789.55	4396.63	977.994	870.765	206.296	642.544	629.165	385.807	336.401	339.644	587.046	370.995	738.844
hsa-miR-16-1*	0.1	0.1	0.1	0.1	0.1	0.1	0.1	0.1	0.1	0.1	0.1	0.1	0.1
hsa-miR-16-2*	20.0461	25.6693	4.05285	5.32253	0.1	0.1	0.1	0.1	0.1	0.1	0.1	0.1	0.1
hsa-miR-17	380.065	470.201	136.758	124.943	25.316	85.3929	102.906	69.1599	36.5057	18.6715	98.6547	55.3739	82.0747
hsa-miR-17*	44.3542	42.2312	14.3838	8.2544	0.1	13.1868	16.8726	10.9288	0.1	0.1	0.1	7.55199	0.1
hsa-miR-181a	1907.98	2131.23	115.938	109.336	188.519	194.363	241.797	94.456	69.3685	96.7442	176.542	170.785	511.913
hsa-miR-181a*	51.3356	57.8998	0.1	0.1	0.1	0.1	0.1	0.1	0.1	0.1	0.1	0.1	0.1
hsa-miR-181a-2*	26.7823	33.7058	0.1	0.1	0.1	4.51345	0.1	0.1	0.1	0.1	0.1	0.1	10.9864
hsa-miR-181b	121.09	145.787	40.1585	65.6851	25.3482	52.0258	47.9638	36.3263	15.8255	95.4956	74.0226	51.7341	125.025
hsa-miR-181c	106.339	99.8329	5.23984	0.1	0.1	0.1	9.85196	0.1	0.1	0.1	0.1	5.39487	18.2656
hsa-miR-181c*	0.1	5.06935	0.1	0.1	0.1	0.1	0.1	0.1	0.1	0.1	0.1	0.1	0.1
hsa-miR-181d	18.0075	39.6237	8.69494	25.79	0.1	28.8009	19.3815	11.2251	0.1	77.0728	47.8819	19.8814	30.3994
hsa-miR-182	0.1	0.1	0.1	0.1	0.1	0.1	4.90431	0.1	0.1	0.1	0.1	0.1	0.1
hsa-miR-182*	0.1	0.1	0.1	0.1	0.1	0.1	0.1	0.1	0.1	0.1	0.1	0.1	0.1
hsa-miR-1825	0.1	0.1	10.9797	8.97993	0.1	0.1	6.84507	0.1	0.1	29.9168	0.1	5.05545	0.1
hsa-miR-1826	639.672	470.877	93.5411	17.4777	416.863	1579.24	1139.44	845.154	796.203	1007.64	787.68	1310.23	291.443
hsa-miR-1827	0.1	0.1	0.1	0.1	0.1	0.1	0.1	0.1	0.1	0.1	0.1	0.1	0.1
hsa-miR-183	14.0978	18.9176	0.1	0.1	0.1	0.1	20.5761	0.1	0.1	0.1	0.1	0.1	0.1
hsa-miR-183*	0.1	0.1	0.1	0.1	0.1	0.1	0.1	0.1	0.1	0.1	0.1	0.1	0.1
hsa-miR-184	0.1	25.4551	0.1	0.1	0.1	0.1	0.1	0.1	0.1	0.1	0.1	0.1	0.1
hsa-miR-185	200.753	228.854	33.6969	27.6293	0.1	13.5137	8.46683	75.5096	0.1	0.1	15.7803	21.6047	13.5407
hsa-miR-185*	0.1	0.1	0.1	0.1	0.1	4.23177	0.1	0.1	0.1	22.1608	0.1	0.1	0.1
hsa-miR-186	145.29	149.442	32.6194	30.4347	0.1	29.1954	29.2367	14.6414	0.1	0.1	11.4754	25.8865	30.0393
hsa-miR-186*	0.1	0.1	0.1	0.1	0.1	0.1	0.1	0.1	0.1	0.1	0.1	0.1	0.1
hsa-miR-187	0.1	0.1	0.1	0.1	0.1	0.1	0.1	0.1	0.1	0.1	0.1	0.1	0.1
hsa-miR-187*	0.1	0.1	0.1	0.1	0.1	0.1	4.58727	0.1	0.1	0.1	16.9097	12.9515	0.1
hsa-miR-188-3p	0.1	0.1	0.1	0.1	0.1	0.1	0.1	0.1	0.1	0.1	0.1	0.1	0.1
hsa-miR-188-5p	386.185	485.143	149.492	306.623	182.15	403.299	283.263	254.987	284.022	427.742	432.764	507.577	91.3087
hsa-miR-18a	12.4416	17.3314	21.7506	11.4725	0.1	0.1	0.1	0.1	0.1	0.1	0.1	0.1	0.1
hsa-miR-18a*	0.1	0.1	0.1	0.1	0.1	0.1	0.1	0.1	0.1	0.1	0.1	0.1	0.1
hsa-miR-18b	9.34671	13.8688	6.09742	6.32849	0.1	0.1	0.1	0.1	0.1	0.1	5.4313	0.1	0.1
hsa-miR-18b*	0.1	0.1	0.1	0.1	0.1	0.1	0.1	0.1	0.1	0.1	0.1	0.1	0.1
hsa-miR-190	0.1	0.1	0.1	0.1	0.1	0.1	0.1	0.1	0.1	0.1	0.1	0.1	0.1
hsa-miR-1908	0.1	0.1	0.1	0.1	0.1	0.1	0.1	0.1	0.1	0.1	0.1	0.1	0.1
hsa-miR-1909	0.1	0.1	0.1	0.1	0.1	0.1	0.1	0.1	0.1	0.1	0.1	0.1	0.1
hsa-miR-1909*	0.1	0.1	0.1	0.1	0.1	0.1	0.1	0.1	0.1	60.8021	11.0091	0.1	0.1
hsa-miR-190b	0.1	0.1	0.1	0.1	0.1	0.1	0.1	0.1	0.1	0.1	0.1	0.1	0.1
hsa-miR-191	0.1	0.1	0.1	0.1	0.1	0.1	0.1	0.1	0.1	0.1	0.1	0.1	0.1
hsa-miR-191*	0.1	0.1	2.54113	0.1	0.1	4.94674	3.66011	0.1	0.1	0.1	0.1	11.8189	0.1
hsa-miR-1910	0.1	10.042	0.1	0.1	0.1	0.1	0.1	0.1	0.1	0.1	10.3018	0.1	0.1
hsa-miR-1911	0.1	0.1	0.1	0.1	0.1	0.1	0.1	0.1	0.1	0.1	0.1	0.1	0.1
hsa-miR-1911*	0.1	0.1	0.1	0.1	0.1	0.1	0.1	0.1	0.1	0.1	0.1	0.1	0.1
hsa-miR-1912	0.1	0.1	0.1	0.1	0.1	0.1	0.1	0.1	0.1	0.1	0.1	0.1	0.1
hsa-miR-1913	0.1	0.1	0.1	0.1	0.1	0.1	0.1	0.1	0.1	0.1	0.1	0.1	0.1
hsa-miR-1914	0.1	9.33523	0.1	0.1	0.1	0.1	0.1	0.1	0.1	30.0327	0.1	0.1	0.1
hsa-miR-1914*	1599.97	2021.62	113.768	37.094	175.247	341.519	321.721	217.284	274.196	655.968	526.576	538.773	142.041
hsa-miR-1915	1215.27	1661.73	684.142	705.094	1151.96	1774.02	1536.34	1857.46	2567.44	2479.53	3963.33	3473.13	971.835
hsa-miR-1915*	0.1	0.1	0.1	0.1	0.1	0.1	0.1	0.1	0.1	0.1	0.1	0.1	0.1
hsa-miR-192	74.3815	100.809	5.99997	0.1	0.1	0.1	0.1	0.1	0.1	0.1	0.1	0.1	0.1
hsa-miR-192*	0.1	0.1	0.1	0.1	0.1	0.1	0.1	0.1	0.1	0.1	0.1	0.1	0.1
hsa-miR-193a-3p	44.9501	59.9984	117.626	86.0486	28.994	72.6262	109.965	29.7305	29.4959	0.1	35.6099	33.4279	20.0016
hsa-miR-193a-5p	17.1461	33.7849	76.3841	48.468	0.1	20.5768	33.7915	0.1	0.1	0.1	17.9114	33.1752	0.1
hsa-miR-193b	816.219	895.538	140.045	134.209	36.9666	53.0268	131.499	22.8658	52.3188	45.1815	22.5884	61.6442	25.3354
hsa-miR-193b*	23.7463	43.402	12.0354	0.1	0.1	34.9196	42.6663	20.2598	33.6289	27.3687	32.2814	48.6248	8.91504
hsa-miR-194	46.9573	54.9892	0.1	0.1	0.1	0.1	0.1	0.1	0.1	0.1	0.1	0.1	0.1
hsa-miR-194*	0.1	0.1	0.1	0.1	0.1	0.1	0.1	0.1	0.1	0.1	5.75392	3.86934	0.1
hsa-miR-195	308.953	377.091	9.2736	7.41267	45.3414	219.866	310.812	37.5354	205.144	68.023	127.665	150.021	86.7568
hsa-miR-195*	0.1	0.1	0.1	0.1	0.1	0.1	0.1	0.1	0.1	0.1	0.1	0.1	0.1
hsa-miR-196a	11.8458	16.9026	104.498	82.5136	0.1	0.1	0.1	17.0973	0.1	0.1	0.1	14.5007	40.12
hsa-miR-196a*	0.1	0.1	0.1	0.1	0.1	0.1	0.1	0.1	0.1	0.1	0.1	0.1	0.1
hsa-miR-196b	177.123	207.37	83.0242	82.3499	0.1	0.1	0.1	0.1	0.1	0.1	10.5286	7.67092	13.0923
hsa-miR-197	63.7315	82.7459	47.8767	64.2763	0.1	36.1056	26.361	30.6195	29.2565	97.7815	36.5872	18.0988	29.8225
hsa-miR-198	38.8202	49.4901	5.31591	7.6413	20.742	60.3021	63.2243	23.1896	70.6335	34.3784	70.5764	91.143	13.4388
hsa-miR-199a-3p	6402.22	7694.22	1703.3	1679.1	257.787	1386.63	1055.21	182.591	754.921	293.106	487.094	523.284	394.742
hsa-miR-199a-5p	2379.23	2661.54	803.134	606.372	54.0593	444	298.2	51.6332	197.805	128.17	95.2714	239.537	91.2609
hsa-miR-199b-5p	755.06	902.186	663.961	589.158	82.8645	283.469	300.591	40.2235	232.9	105.741	129.6	180.588	116.398
hsa-miR-19a	390.114	434.956	131.818	116.194	28.7213	89.9074	96.8244	98.8824	22.3987	0.1	35.8751	46.7358	63.8273
hsa-miR-19a*	0.1	0.1	0.1	0.1	0.1	0.1	0.1	0.1	0.1	0.1	0.1	0.1	0.1
hsa-miR-19b	1653.14	1990.7	394.034	322.309	196.111	344.097	399.657	278.625	174.389	104.563	205.208	225.571	263.129
hsa-miR-19b-1*	0.1	0.1	0.1	0.1	0.1	0.1	0.1	0.1	0.1	0.1	0.1	0.1	0.1
hsa-miR-19b-2*	0.1	0.1	0.1	0.1	0.1	0.1	0.1	0.1	0.1	0.1	0.1	0.1	0.1
hsa-miR-200a	0.1	0.1	0.1	0.1	20.9351	54.4747	114.373	0.1	31.1688	0.1	0.1	33.8018	0.1
hsa-miR-200a*	0.1	0.1	0.1	0.1	0.1	0.1	0.1	0.1	0.1	0.1	0.1	0.1	0.1
hsa-miR-200b	0.1	0.1	0.1	0.1	38.3711	125.056	267.03	18.6996	117.209	37.4588	25.2237	75.2366	28.143
hsa-miR-200b*	0.1	0.1	0.1	0.1	0.1	0.1	4.05108	0.1	0.1	0.1	4.07347	10.0847	0.1
hsa-miR-200c	1229.89	1409.47	0.1	0.1	122.893	233.144	532.021	85.1051	272.469	122.56	68.2082	196.275	81.8438
hsa-miR-200c*	0.1	0.1	0.1	0.1	0.1	0.1	0.1	0.1	0.1	0.1	0.1	0.1	0.1
hsa-miR-202	22.547	23.8619	13.8682	0.1	0.1	45.3098	29.9288	33.6033	16.9852	55.8022	54.6633	63.3936	0.1
hsa-miR-202*	0.1	0.1	0.1	0.1	0.1	0.1	0.1	0.1	0.1	0.1	0.1	0.1	0.1
hsa-miR-203	84.5004	107.862	0.1	0.1	294.064	956.408	1233.94	416.662	554.992	337.21	199.099	322.129	253.759
hsa-miR-204	84.5973	110.025	0.1	0.1	102.424	83.1164	127.007	0.1	0.1	0.1	71.5849	0.1	100.164
hsa-miR-205	243.321	304.722	0.1	0.1	359.672	865.737	1164.02	492.431	488.343	461.447	190.535	674.341	178.536
hsa-miR-206	0.1	0.1	0.1	0.1	0.1	21.596	0.1	0.1	0.1	0.1	0.1	0.1	0.1
hsa-miR-208a	0.1	0.1	0.1	0.1	0.1	0.1	0.1	0.1	0.1	0.1	0.1	0.1	0.1
hsa-miR-208b	0.1	0.1	0.1	0.1	0.1	0.1	0.1	0.1	0.1	0.1	0.1	0.1	0.1
hsa-miR-20a	1081.82	1414.87	246.384	240.834	137.622	226.697	296.215	167.854	124.172	89.167	164.296	118.828	218.921
hsa-miR-20a*	20.2536	22.3839	0.1	0.1	0.1	0.1	6.47476	0.1	0.1	0.1	0.1	0.1	0.1
hsa-miR-20b	342.158	437.581	61.9309	64.1247	24.9099	45.466	78.1975	37.0181	23.7296	0.1	116.35	39.6394	76.0022
hsa-miR-20b*	0.1	0.1	0.1	0.1	0.1	0.1	0.1	0.1	0.1	21.5088	0.1	0.1	0.1
hsa-miR-21	31537	34124	9426.18	6762.04	949.819	7526.11	2613.46	8879.69	1742.8	2202.73	5623.02	2488.06	5627.79
hsa-miR-21*	13.3191	15.2163	6.56411	0.1	0.1	10.252	0.1	15.9311	0.1	0.1	8.28941	0.1	0.1
hsa-miR-210	69.5378	80.4963	43.2038	24.6545	0.1	39.8014	55.9662	16.8837	22.1216	0.1	20.0391	34.3138	27.1603
hsa-miR-211	0.1	0.1	0.1	0.1	1111.75	607.564	1150.26	345.59	241.44	199.032	56.1327	315.395	1933.78
hsa-miR-212	0.1	0.1	15.4779	9.10916	0.1	27.1333	17.9213	0.1	0.1	0.1	20.173	12.7058	0.1
hsa-miR-214	401.222	480.14	322.696	239.749	0.1	192.835	144.214	14.3952	106.936	31.6903	58.7776	124.536	52.1658
hsa-miR-214*	15.7859	30.7042	0.1	0.1	0.1	9.1282	0.1	0.1	0.1	0.1	0.1	0.1	0.1
hsa-miR-215	48.1621	62.4048	0.1	0.1	0.1	0.1	0.1	0.1	0.1	0.1	0.1	0.1	0.1
hsa-miR-216a	0.1	0.1	0.1	0.1	0.1	0.1	0.1	0.1	0.1	0.1	0.1	0.1	0.1
hsa-miR-216b	0.1	0.1	0.1	0.1	0.1	0.1	0.1	0.1	0.1	0.1	0.1	0.1	0.1
hsa-miR-217	0.1	0.1	0.1	0.1	0.1	0.1	0.1	0.1	0.1	0.1	0.1	0.1	0.1
hsa-miR-218	237.09	279.363	17.3649	22.6329	0.1	8.43239	15.7627	0.1	0.1	0.1	0.1	0.1	0.1
hsa-miR-218-1*	0.1	0.1	0.1	0.1	0.1	0.1	0.1	0.1	0.1	0.1	0.1	0.1	0.1
hsa-miR-218-2*	0.1	0.1	0.1	0.1	0.1	0.1	0.1	0.1	0.1	0.1	0.1	0.1	0.1
hsa-miR-219-1-3p	0.1	0.1	0.1	0.1	0.1	0.1	0.1	0.1	0.1	0.1	0.1	0.1	0.1
hsa-miR-219-2-3p	0.1	0.1	0.1	0.1	0.1	0.1	0.1	0.1	0.1	0.1	0.1	0.1	0.1
hsa-miR-219-5p	0.1	0.1	0.1	0.1	0.1	0.1	0.1	0.1	0.1	0.1	0.1	0.1	0.1
hsa-miR-22	9752.57	9840.94	3210.37	2760.91	125.374	729.195	513.95	668.107	348.205	282.094	619.005	502.781	427.245
hsa-miR-22*	56.6512	85.7421	12.6225	13.2875	0.1	0.1	0.1	0.1	0.1	0.1	0.1	0.1	0.1
hsa-miR-220a	0.1	0.1	0.1	0.1	0.1	0.1	0.1	0.1	0.1	0.1	0.1	0.1	0.1
hsa-miR-220b	0.1	0.1	0.1	0.1	0.1	0.1	0.1	0.1	0.1	0.1	0.1	0.1	0.1
hsa-miR-220c	0.1	0.1	0.1	0.1	0.1	0.1	0.1	0.1	0.1	0.1	0.1	0.1	0.1
hsa-miR-221	1448.15	1597.02	2185.81	2511.17	0.1	70.0541	74.6441	54.17	38.8917	26.4123	45.8942	54.4361	52.4873
hsa-miR-221*	22.5201	47.0262	80.3806	70.1313	0.1	0.1	0.1	0.1	0.1	0.1	0.1	0.1	0.1
hsa-miR-222	365.685	300.376	436.139	371.223	0.1	40.0884	45.8018	56.0848	20.6311	68.7453	41.1648	82.9807	31.4605
hsa-miR-222*	0.1	0.1	0.1	0.1	0.1	0.1	0.1	0.1	0.1	16.8644	0.1	0.1	0.1
hsa-miR-223	1545.85	1883.45	0.1	0.1	0.1	178.067	104.27	426.496	65.8926	112.806	191.236	55.3	86.2169
hsa-miR-223*	0.1	0.1	0.1	0.1	0.1	0.1	0.1	0.1	0.1	0.1	0.1	0.1	0.1
hsa-miR-224	624.674	769.443	29.0172	23.4163	0.1	14.6707	69.2933	0.1	14.6881	0.1	0.1	5.49788	0.1
hsa-miR-23a	23318.2	26141.2	4783.01	4001.91	824.087	1970.46	2127.36	1119.47	1401.01	798.559	1093.73	1430.79	1687.37
hsa-miR-23a*	7.22863	22.289	3.15104	0.1	0.1	20.2421	38.2773	8.18128	0.1	18.3782	53.2415	48.0647	0.1
hsa-miR-23b	6459.67	7103.64	647.326	527.556	736.823	1231.68	1498.32	336.803	721.474	281.185	595.329	644.653	1184.18
hsa-miR-23b*	0.1	0.1	0.1	0.1	0.1	0.1	0.1	0.1	0.1	0.1	0.1	35.4935	0.1
hsa-miR-24	10010.6	10651.8	2196.28	1640.6	470.175	1040.82	1005.05	512.826	609.198	419.16	646.268	829.723	932.164
hsa-miR-24-1*	33.6412	49.4978	0.1	0.1	0.1	0.1	6.95929	0.1	0.1	0.1	0.1	0.1	0.1
hsa-miR-24-2*	0.1	0.1	0.1	0.1	0.1	0.1	0.1	0.1	0.1	0.1	0.1	0.1	0.1
hsa-miR-25	358.063	407.141	134.094	118.029	35.4598	89.8495	98.3294	61.5894	26.1499	28.8942	107.039	66.4911	128.274
hsa-miR-25*	0.1	0.1	0.1	0.1	0.1	0.1	0.1	0.1	0.1	0.1	0.1	0.1	0.1
hsa-miR-26a	4147.05	5074	460.476	381.292	392.909	954.535	1020.39	415.39	523.145	366.144	458.847	843.011	704.8
hsa-miR-26a-1*	0.1	0.1	0.1	0.1	0.1	0.1	0.1	0.1	0.1	0.1	0.1	0.1	0.1
hsa-miR-26a-2*	0.1	0.1	0.1	0.1	0.1	0.1	0.1	0.1	0.1	0.1	0.1	0.1	0.1
hsa-miR-26b	8237.99	10955	247.429	231.788	343.141	626.995	757.688	173.934	396.635	178.486	377.465	288.484	525.881
hsa-miR-26b*	0.1	0.1	0.1	0.1	0.1	0.1	0.1	0.1	0.1	0.1	0.1	0.1	0.1
hsa-miR-27a	10540.8	11012.2	1720.48	1468.04	359.667	1053.35	1103.73	749.591	608.209	350.871	588.409	677.733	734.11
hsa-miR-27a*	0.1	0.1	0.1	0.1	0.1	0.1	0.1	0.1	0.1	0.1	0.1	0.1	0.1
hsa-miR-27b	4402.78	5150.54	440.071	401.633	348.962	916.788	878.736	301.277	348.275	181.492	386.81	405.672	657.908
hsa-miR-27b*	0.1	0.1	0.1	0.1	0.1	0.1	0.1	0.1	0.1	0.1	0.1	0.1	0.1
hsa-miR-28-3p	0.1	13.8814	0.1	0.1	0.1	0.1	4.23654	0.1	0.1	0.1	0.1	9.36809	0.1
hsa-miR-28-5p	242.148	263.576	42.0521	34.2546	0.1	15.6453	31.3764	0.1	14.782	0.1	13.7043	17.7098	27.9793
hsa-miR-296-3p	0.1	0.1	0.1	0.1	0.1	0.1	0.1	0.1	0.1	0.1	0.1	0.1	0.1
hsa-miR-296-5p	12.7458	18.7563	0.1	0.1	0.1	0.1	6.81874	10.194	0.1	0.1	0.1	5.73167	0.1
hsa-miR-297	0.1	0.1	0.1	0.1	0.1	0.1	0.1	0.1	0.1	0.1	0.1	0.1	0.1
hsa-miR-298	0.1	0.1	0.1	0.1	0.1	19.3244	14.5841	5.24516	8.26892	0.1	13.5888	22.2933	0.1
hsa-miR-299-3p	30.2816	37.1679	5.07775	0.1	0.1	0.1	0.1	0.1	0.1	0.1	0.1	0.1	0.1
hsa-miR-299-5p	313.362	396.065	45.6201	45.7377	0.1	8.0582	0.1	0.1	0.1	0.1	0.1	0.1	0.1
hsa-miR-29a	3476.03	4532.63	2385.25	2027.21	258.576	510.72	655.894	742.588	325.392	334.258	269.693	488.611	429.825
hsa-miR-29a*	9.03502	7.63261	15.3481	11.2117	0.1	0.1	3.21141	0.1	0.1	0.1	0.1	0.1	0.1
hsa-miR-29b	4488.65	5025.06	1816.41	1426.3	231.588	370.303	596.114	882.895	296.011	269.515	303.625	464.023	533.291
hsa-miR-29b-1*	0.1	7.39349	13.9454	5.04606	0.1	0.1	0.1	0.1	0.1	0.1	0.1	0.1	0.1
hsa-miR-29b-2*	0.1	0.1	0.1	0.1	0.1	0.1	0.1	0.1	0.1	0.1	0.1	0.1	0.1
hsa-miR-29c	1615.54	1761.95	549.59	440.976	108.646	303.556	367.114	167.876	200.596	141.974	217.619	253.269	132.159
hsa-miR-29c*	65.4737	72.4248	0.1	7.36143	0.1	0.1	7.17515	0.1	0.1	0.1	0.1	6.05388	0.1
hsa-miR-300	0.1	0.1	0.1	0.1	0.1	0.1	0.1	0.1	0.1	0.1	0.1	0.1	0.1
hsa-miR-301a	55.6571	66.226	39.237	32.5269	0.1	0.1	6.44507	0.1	0.1	0.1	11.8078	0.1	11.5186
hsa-miR-301b	0.1	0.1	4.56698	0.1	0.1	0.1	0.1	0.1	0.1	0.1	0.1	0.1	0.1
hsa-miR-302a	0.1	0.1	0.1	0.1	0.1	0.1	0.1	0.1	0.1	0.1	0.1	0.1	0.1
hsa-miR-302a*	0.1	0.1	0.1	0.1	0.1	0.1	0.1	0.1	0.1	0.1	0.1	0.1	0.1
hsa-miR-302b	0.1	0.1	0.1	0.1	0.1	0.1	0.1	0.1	0.1	0.1	0.1	0.1	0.1
hsa-miR-302b*	0.1	0.1	0.1	0.1	0.1	0.1	0.1	0.1	0.1	0.1	0.1	0.1	0.1
hsa-miR-302c	0.1	0.1	0.1	0.1	0.1	0.1	0.1	0.1	0.1	0.1	0.1	0.1	0.1
hsa-miR-302c*	0.1	0.1	0.1	0.1	0.1	0.1	0.1	0.1	0.1	0.1	0.1	0.1	0.1
hsa-miR-302d	0.1	0.1	0.1	0.1	0.1	0.1	0.1	0.1	0.1	0.1	0.1	0.1	0.1
hsa-miR-302d*	0.1	0.1	0.1	0.1	0.1	0.1	0.1	0.1	0.1	0.1	0.1	0.1	0.1
hsa-miR-302e	0.1	0.1	0.1	0.1	0.1	0.1	0.1	0.1	0.1	0.1	0.1	0.1	0.1
hsa-miR-302f	0.1	0.1	0.1	0.1	0.1	0.1	0.1	0.1	0.1	0.1	0.1	0.1	0.1
hsa-miR-30a	2414.11	2763.7	168.245	131.554	0.1	54.6604	93.5409	19.6084	79.2978	28.1398	49.8462	121.977	62.9119
hsa-miR-30a*	327.484	374.279	26.2203	19.2716	0.1	0.1	10.749	0.1	0.1	0.1	0.1	10.5566	0.1
hsa-miR-30b	3711.1	4222.82	93.9229	76.6818	255.666	258.324	415.008	318.512	186.484	70.0682	108.05	159.091	450.639
hsa-miR-30b*	37.2739	38.6687	0.1	0.1	0.1	0.1	7.04205	0.1	0.1	0.1	8.37493	10.0373	8.76003
hsa-miR-30c	1408.87	1611.07	94.0075	139.913	87.4333	149.652	205.594	62.1726	109.905	47.8639	65.6751	85.5554	126.187
hsa-miR-30c-1*	6.23104	8.27279	0.1	0.1	0.1	6.12011	5.95509	0.1	0.1	0.1	8.08843	7.42224	0.1
hsa-miR-30c-2*	19.546	23.1694	7.38117	15.3312	0.1	0.1	0.1	0.1	0.1	0.1	8.95196	10.6081	0.1
hsa-miR-30d	2325.02	2636.15	131.775	104.641	122.804	125.542	230.865	227.115	116.293	90.2752	107.587	175.779	406.234
hsa-miR-30d*	13.5641	14.7239	0.1	0.1	0.1	0.1	0.1	0.1	0.1	0.1	0.1	0.1	0.1
hsa-miR-30e	324.245	338.499	64.7217	53.8098	39.2376	106.22	145.598	64.7043	61.4373	35.3957	70.9645	105.127	105.965
hsa-miR-30e*	115.444	116.718	11.992	10.9548	0.1	20.7291	33.3981	0.1	0.1	0.1	12.4301	10.1797	15.0819
hsa-miR-31	0.1	15.4353	224.037	154.523	0.1	43.623	0.1	17.3315	0.1	0.1	16.5363	0.1	0.1
hsa-miR-31*	0.1	0.1	106.898	78.3468	0.1	31.6861	0.1	11.2565	0.1	0.1	0.1	0.1	0.1
hsa-miR-32	37.1765	40.9679	0.1	0.1	0.1	4.15689	0.1	0.1	0.1	0.1	0.1	0.1	0.1
hsa-miR-32*	0.1	0.1	0.1	0.1	0.1	0.1	0.1	0.1	0.1	0.1	0.1	0.1	0.1
hsa-miR-320a	347.633	420.949	126.608	78.4186	97.0812	196.199	173.968	134.677	133.076	209.871	247.966	227.399	77.7126
hsa-miR-320b	1134.35	1318.88	239.525	142.369	52.9951	105.864	101.071	97.8124	72.7429	51.4051	102.962	157.65	74.8626
hsa-miR-320c	1584.29	1850.5	443.448	881.137	114.172	130.661	135.81	129.469	143.888	128.519	309.827	245.016	113.311
hsa-miR-320d	2315.07	2658.42	383.607	236.86	100.747	120.145	128.535	95.7689	102.916	121.216	160.308	184.637	114.255
hsa-miR-323-3p	36.4176	49.0255	0.1	0.1	0.1	0.1	0.1	0.1	0.1	0.1	0.1	0.1	0.1
hsa-miR-323-5p	0.1	0.1	0.1	0.1	0.1	0.1	0.1	0.1	0.1	0.1	0.1	0.1	0.1
hsa-miR-324-3p	153.407	167.544	113.083	102.327	84.0911	355.204	177.794	118.249	141.777	190.292	181.317	211.806	96.3464
hsa-miR-324-5p	222.216	249.559	95.4594	77.8003	0.1	29.2072	39.6395	23.1192	0.1	0.1	21.699	28.4844	34.9486
hsa-miR-325	0.1	0.1	0.1	0.1	0.1	0.1	0.1	0.1	0.1	0.1	0.1	0.1	0.1
hsa-miR-326	0.1	0.1	0.1	4.71357	0.1	0.1	0.1	0.1	0.1	0.1	7.77557	0.1	0.1
hsa-miR-328	17.7502	23.0583	5.62913	15.9577	0.1	9.58215	6.8688	0.1	0.1	92.3466	9.56355	0.1	15.4592
hsa-miR-329	46.8294	62.4827	5.46395	0.1	0.1	0.1	0.1	0.1	0.1	0.1	0.1	0.1	0.1
hsa-miR-330-3p	0.1	0.1	0.1	0.1	0.1	0.1	6.51185	0.1	0.1	0.1	23.8036	20.281	0.1
hsa-miR-330-5p	0.1	0.1	0.1	0.1	0.1	0.1	0.1	0.1	0.1	0.1	0.1	0.1	0.1
hsa-miR-331-3p	459.999	513.018	116.312	128.631	26.822	89.0827	106.643	73.05	73.936	104.096	78.7606	55.0549	83.9859
hsa-miR-331-5p	0.1	0.1	0.1	0.1	0.1	0.1	0.1	0.1	0.1	0.1	0.1	0.1	0.1
hsa-miR-335	941.188	1114.73	0.1	0.1	0.1	8.05949	0.1	0.1	0.1	0.1	0.1	0.1	0.1
hsa-miR-335*	292.051	273.401	0.1	0.1	0.1	0.1	0.1	0.1	0.1	0.1	0.1	0.1	0.1
hsa-miR-337-3p	244.455	270.646	22.6845	33.0075	0.1	0.1	0.1	0.1	0.1	0.1	0.1	0.1	0.1
hsa-miR-337-5p	183.832	224.379	18.336	10.743	0.1	0.1	0.1	0.1	0.1	0.1	0.1	0.1	0.1
hsa-miR-338-3p	16.8505	20.0047	0.1	0.1	0.1	50.964	56.6476	14.6775	17.0411	0.1	52.4768	49.9478	19.2295
hsa-miR-338-5p	0.1	17.6695	0.1	0.1	0.1	13.8965	9.05834	5.17996	0.1	16.9395	19.1681	17.034	0.1
hsa-miR-339-3p	0.1	0.1	0.1	0.1	0.1	0.1	0.1	0.1	0.1	0.1	0.1	0.1	0.1
hsa-miR-339-5p	0.1	0.1	0.1	0.1	0.1	0.1	0.1	0.1	0.1	0.1	0.1	0.1	0.1
hsa-miR-33a	14.0973	14.1736	7.43647	0.1	0.1	0.1	8.0766	0.1	0.1	0.1	0.1	0.1	0.1
hsa-miR-33a*	0.1	0.1	0.1	0.1	0.1	0.1	0.1	0.1	0.1	0.1	0.1	0.1	0.1
hsa-miR-33b	0.1	0.1	0.1	0.1	0.1	0.1	0.1	0.1	0.1	0.1	0.1	3.04867	0.1
hsa-miR-33b*	18.657	27.0529	0.1	13.2808	0.1	16.978	8.32802	0.1	8.53028	50.9517	26.1679	13.8829	0.1
hsa-miR-340	37.893	52.6845	0.1	0.1	0.1	0.1	0.1	0.1	0.1	0.1	0.1	0.1	0.1
hsa-miR-340*	0.1	13.9361	0.1	0.1	0.1	0.1	0.1	0.1	0.1	0.1	0.1	0.1	0.1
hsa-miR-342-3p	331.283	414.786	44.5223	47.6558	0.1	112.123	83.509	40.4979	52.2654	178.551	66.0716	116.171	98.7398
hsa-miR-342-5p	14.0063	16.4809	0.1	0.1	0.1	0.1	0.1	0.1	0.1	0.1	0.1	8.47256	0.1
hsa-miR-345	0.1	0.1	10.2028	9.07195	13.8778	63.539	71.8368	26.5044	34.5016	46.9827	61.8787	101.907	10.9331
hsa-miR-346	0.1	0.1	0.1	0.1	0.1	0.1	0.1	0.1	0.1	0.1	0.1	0.1	0.1
hsa-miR-34a	556.469	644.895	1056.97	821.128	241.688	273.416	377.109	358.799	206.198	109.376	218.964	322.767	446.399
hsa-miR-34a*	0.1	0.1	0.1	0.1	0.1	0.1	0.1	0.1	0.1	0.1	0.1	0.1	0.1
hsa-miR-34b	0.1	0.1	0.1	0.1	0.1	0.1	0.1	0.1	0.1	0.1	0.1	0.1	0.1
hsa-miR-34b*	88.129	108.391	120.506	102.661	0.1	27.9204	30.6431	26.9615	0.1	0.1	21.074	28.18	43.3518
hsa-miR-34c-3p	0.1	0.1	9.17659	0.1	0.1	0.1	3.26366	0.1	0.1	0.1	0.1	5.42178	0.1
hsa-miR-34c-5p	41.9223	44.0791	25.9718	20.942	0.1	0.1	0.1	0.1	0.1	0.1	0.1	0.1	0.1
hsa-miR-361-3p	20.8023	27.1641	9.41264	7.87948	0.1	0.1	7.62403	0.1	0.1	0.1	10.7448	7.4825	10.8808
hsa-miR-361-5p	253.476	282.83	93.3433	69.9795	0.1	44.7714	62.547	15.1676	27.5262	0.1	30.0108	57.6254	76.7553
hsa-miR-362-3p	91.7191	122.881	0.1	0.1	0.1	0.1	0.1	0.1	0.1	0.1	0.1	0.1	0.1
hsa-miR-362-5p	93.1179	103.61	16.9717	8.14763	0.1	0.1	0.1	0.1	0.1	0.1	0.1	0.1	0.1
hsa-miR-363	251.697	282.354	0.1	0.1	0.1	0.1	0.1	0.1	0.1	0.1	129.948	19.094	42.8489
hsa-miR-363*	0.1	0.1	0.1	0.1	0.1	0.1	0.1	0.1	0.1	0.1	0.1	0.1	0.1
hsa-miR-365	2762.48	3567.34	742.699	617.354	96.0802	124.455	273.908	53.0986	120.882	58.4303	42.0336	75.4635	73.2224
hsa-miR-367	0.1	0.1	0.1	0.1	0.1	0.1	0.1	0.1	0.1	0.1	0.1	0.1	0.1
hsa-miR-367*	0.1	0.1	0.1	0.1	0.1	0.1	0.1	0.1	0.1	0.1	0.1	0.1	0.1
hsa-miR-369-3p	51.1777	54.269	0.1	0.1	0.1	0.1	0.1	0.1	0.1	0.1	0.1	0.1	0.1
hsa-miR-369-5p	75.092	97.0488	0.1	0.1	0.1	0.1	0.1	0.1	0.1	0.1	0.1	0.1	0.1
hsa-miR-370	19.3604	25.4669	10.5478	8.67099	0.1	87.178	37.384	16.8995	32.8201	27.7843	42.7425	55.7428	0.1
hsa-miR-371-3p	37.3326	46.7351	0.1	0.1	0.1	0.1	0.1	0.1	0.1	0.1	0.1	0.1	0.1
hsa-miR-371-5p	145.699	159.094	56.3275	30.396	49.2035	141.212	126.743	101.265	125.096	134.931	192.376	173.641	50.0046
hsa-miR-372	58.6772	70.1485	0.1	0.1	0.1	0.1	0.1	0.1	0.1	0.1	0.1	0.1	0.1
hsa-miR-373	51.0385	61.9908	0.1	0.1	0.1	0.1	0.1	0.1	0.1	0.1	0.1	0.1	0.1
hsa-miR-373*	25.7185	36.382	8.51847	0.1	0.1	11.3391	11.0772	13.8246	0.1	0.1	21.3719	20.6216	0.1
hsa-miR-374a	470.613	556.307	37.6382	32.7342	0.1	49.9229	53.8541	32.848	14.4399	0.1	23.2624	19.7845	36.2393
hsa-miR-374a*	0.1	0.1	0.1	0.1	0.1	0.1	0.1	0.1	0.1	0.1	0.1	0.1	0.1
hsa-miR-374b	130.161	162.033	27.6253	24.4684	0.1	20.0459	21.9308	0.1	0.1	0.1	0.1	0.1	19.1079
hsa-miR-374b*	0.1	0.1	0.1	0.1	0.1	0.1	0.1	0.1	0.1	0.1	0.1	0.1	0.1
hsa-miR-375	0.1	0.1	0.1	0.1	0.1	0.1	0.1	0.1	0.1	0.1	0.1	0.1	0.1
hsa-miR-376a	1800.52	1977.62	100.163	75.3963	0.1	39.6529	13.1925	0.1	0.1	0.1	0.1	12.022	0.1
hsa-miR-376a*	158.746	170.207	9.67253	7.51305	0.1	0.1	0.1	0.1	0.1	0.1	0.1	0.1	0.1
hsa-miR-376b	155.123	165.177	12.8611	9.23169	0.1	0.1	0.1	0.1	0.1	0.1	0.1	0.1	0.1
hsa-miR-376c	1801.77	2050.1	122.188	77.5863	0.1	38.6131	11.9002	0.1	0.1	0.1	0.1	9.20416	0.1
hsa-miR-377	1186.21	1396.37	97.3385	74.499	0.1	26.6675	0.1	0.1	0.1	0.1	0.1	5.22065	0.1
hsa-miR-377*	8.93131	16.7033	0.1	0.1	0.1	0.1	0.1	0.1	0.1	0.1	0.1	0.1	0.1
hsa-miR-378	54.0521	66.732	8.75676	0.1	0.1	83.096	117.738	56.0363	38.9609	27.9675	78.9411	84.434	23.6361
hsa-miR-378*	0.1	0.1	0.1	0.1	0.1	0.1	0.1	0.1	0.1	0.1	0.1	0.1	0.1
hsa-miR-379	237.053	245.724	42.9446	26.867	0.1	0.1	0.1	0.1	0.1	0.1	0.1	0.1	0.1
hsa-miR-379*	0.1	0.1	0.1	0.1	0.1	0.1	0.1	0.1	0.1	0.1	0.1	0.1	0.1
hsa-miR-380	0.1	0.1	0.1	0.1	0.1	0.1	0.1	0.1	0.1	0.1	0.1	0.1	0.1
hsa-miR-380*	0.1	0.1	0.1	0.1	0.1	0.1	0.1	0.1	0.1	0.1	0.1	0.1	0.1
hsa-miR-381	211.049	251.548	25.8968	24.2503	0.1	0.1	0.1	0.1	0.1	0.1	0.1	0.1	0.1
hsa-miR-382	90.3666	109.283	10.2788	7.67414	0.1	0.1	0.1	0.1	0.1	0.1	0.1	0.1	0.1
hsa-miR-383	0.1	0.1	0.1	0.1	0.1	0.1	0.1	0.1	0.1	0.1	0.1	0.1	0.1
hsa-miR-384	0.1	0.1	0.1	0.1	0.1	0.1	0.1	0.1	0.1	0.1	0.1	0.1	0.1
hsa-miR-409-3p	67.2723	84.7872	26.3995	32.6111	0.1	0.1	0.1	0.1	0.1	0.1	0.1	0.1	0.1
hsa-miR-409-5p	30.4491	32.6063	7.84672	0.1	0.1	0.1	0.1	0.1	0.1	0.1	0.1	0.1	0.1
hsa-miR-410	371.714	433.23	0.1	0.1	0.1	0.1	0.1	0.1	0.1	0.1	0.1	0.1	0.1
hsa-miR-411	122.348	152.385	12.22	0.1	0.1	0.1	0.1	0.1	0.1	0.1	0.1	0.1	0.1
hsa-miR-411*	15.1249	23.632	3.10995	4.73174	0.1	0.1	0.1	0.1	0.1	0.1	0.1	0.1	0.1
hsa-miR-412	0.1	0.1	0.1	0.1	0.1	0.1	0.1	0.1	0.1	0.1	0.1	0.1	0.1
hsa-miR-421	0.1	0.1	0.1	0.1	0.1	0.1	0.1	0.1	0.1	0.1	0.1	0.1	0.1
hsa-miR-422a	0.1	11.4012	6.94895	23.2986	0.1	11.3577	5.62197	0.1	0.1	0.1	10.52	29.9168	0.1
hsa-miR-423-3p	0.1	0.1	2.79929	8.5081	0.1	27.8282	26.2608	14.1487	19.0975	29.3599	25.8045	27.469	10.7483
hsa-miR-423-5p	71.4917	94.1684	26.9705	19.2661	0.1	28.1344	28.4018	11.6028	0.1	0.1	25.7051	36.3813	10.3592
hsa-miR-424	24785.7	27891.3	586.409	492.468	0.1	166.146	46.189	40.4431	23.6501	0.1	69.8618	19.728	93.5913
hsa-miR-424*	40.9609	46.1586	7.98027	0.1	0.1	25.801	21.8371	24.9444	15.0494	0.1	23.4911	42.6196	10.0194
hsa-miR-425	121.314	145.613	48.9876	40.167	0.1	9.46821	22.0973	12.084	0.1	0.1	10.899	7.58961	10.4974
hsa-miR-425*	0.1	0.1	0.1	0.1	0.1	0.1	0.1	0.1	0.1	0.1	0.1	5.33074	0.1
hsa-miR-429	0.1	0.1	0.1	0.1	0.1	0.1	33.8601	0.1	0.1	0.1	0.1	0.1	0.1
hsa-miR-431	202.861	236.542	0.1	0.1	0.1	85.07	66.6385	21.426	70.4511	85.715	99.741	76.9015	8.85407
hsa-miR-431*	0.1	0.1	0.1	0.1	0.1	0.1	0.1	0.1	0.1	0.1	0.1	0.1	0.1
hsa-miR-432	215.906	253.26	15.3165	10.6572	0.1	19.0834	0.1	0.1	0.1	0.1	31.2439	5.72903	0.1
hsa-miR-432*	0.1	0.1	0.1	0.1	0.1	0.1	0.1	0.1	0.1	0.1	0.1	0.1	0.1
hsa-miR-433	45.3438	57.6088	0.1	0.1	0.1	0.1	0.1	0.1	0.1	0.1	0.1	0.1	0.1
hsa-miR-448	0.1	0.1	0.1	0.1	0.1	0.1	0.1	0.1	0.1	0.1	0.1	0.1	0.1
hsa-miR-449a	0.1	0.1	0.1	0.1	0.1	0.1	0.1	0.1	0.1	0.1	0.1	0.1	0.1
hsa-miR-449b	0.1	0.1	0.1	0.1	0.1	0.1	0.1	0.1	0.1	0.1	0.1	0.1	0.1
hsa-miR-450a	203.739	249.076	22.7679	21.264	0.1	0.1	0.1	0.1	0.1	0.1	0.1	0.1	0.1
hsa-miR-450b-3p	0.1	0.1	0.1	0.1	0.1	0.1	0.1	0.1	0.1	0.1	0.1	0.1	0.1
hsa-miR-450b-5p	0.1	0.1	0.1	0.1	0.1	0.1	0.1	0.1	0.1	0.1	0.1	0.1	0.1
hsa-miR-451	54085.5	68319.8	0.1	0.1	174.804	433.801	307.834	1361.57	276.867	0.1	1813.63	218	158.114
hsa-miR-452	82.5859	99.795	0.1	0.1	0.1	0.1	22.2346	0.1	0.1	0.1	0.1	6.12792	0.1
hsa-miR-452*	0.1	0.1	0.1	0.1	0.1	0.1	0.1	0.1	0.1	0.1	0.1	0.1	0.1
hsa-miR-453	0.1	0.1	0.1	0.1	0.1	0.1	0.1	0.1	0.1	0.1	0.1	0.1	0.1
hsa-miR-454	87.2631	96.9545	9.44689	7.89046	0.1	0.1	0.1	0.1	0.1	0.1	0.1	0.1	9.87474
hsa-miR-454*	0.1	0.1	0.1	0.1	0.1	0.1	0.1	5.92639	0.1	41.1305	0.1	0.1	0.1
hsa-miR-455-3p	518.9	538.998	218.949	236.924	20.9666	81.3985	54.879	0.1	16.2641	0.1	13.0008	28.9678	59.2049
hsa-miR-455-5p	51.7357	68.2357	13.6979	8.82551	0.1	0.1	0.1	0.1	0.1	0.1	0.1	0.1	0.1
hsa-miR-483-3p	498.027	608.447	0.1	0.1	0.1	0.1	0.1	0.1	0.1	0.1	0.1	0.1	0.1
hsa-miR-483-5p	539.304	615.203	191.199	492.78	84.5105	153.864	116.573	121.343	138.286	118.663	208.584	202.085	60.7612
hsa-miR-484	25.199	42.2708	13.7436	10.5915	0.1	9.61727	0.1	0.1	0.1	0.1	10.0612	5.08536	8.58144
hsa-miR-485-3p	34.7926	55.5387	12.6786	18.4618	0.1	0.1	0.1	0.1	0.1	32.8508	0.1	0.1	0.1
hsa-miR-485-5p	0.1	7.86991	0.1	0.1	0.1	0.1	0.1	0.1	0.1	0.1	0.1	0.1	0.1
hsa-miR-486-3p	0.1	0.1	0.1	0.1	0.1	0.1	0.1	0.1	0.1	0.1	0.1	0.1	0.1
hsa-miR-486-5p	307.725	352.672	0.1	0.1	0.1	36.5459	32.8439	31.5385	14.1152	59.1832	70.6776	35.0767	0.1
hsa-miR-487a	72.2695	81.7384	0.1	0.1	0.1	0.1	0.1	0.1	0.1	0.1	0.1	0.1	0.1
hsa-miR-487b	475.058	598.883	9.50905	7.85824	0.1	8.99412	0.1	0.1	0.1	0.1	0.1	0.1	0.1
hsa-miR-488	0.1	0.1	0.1	0.1	0.1	0.1	0.1	0.1	0.1	0.1	0.1	0.1	0.1
hsa-miR-488*	0.1	0.1	0.1	0.1	0.1	0.1	0.1	0.1	0.1	0.1	0.1	0.1	0.1
hsa-miR-489	0.1	13.9037	0.1	0.1	0.1	21.5415	21.2905	0.1	0.1	0.1	0.1	19.2153	0.1
hsa-miR-490-3p	0.1	0.1	0.1	0.1	0.1	0.1	0.1	0.1	0.1	0.1	0.1	0.1	0.1
hsa-miR-490-5p	0.1	5.25785	0.1	0.1	0.1	25.8683	21.6486	0.1	7.11239	0.1	31.4856	37.9546	0.1
hsa-miR-491-3p	0.1	0.1	0.1	0.1	0.1	0.1	0.1	0.1	0.1	0.1	0.1	0.1	0.1
hsa-miR-491-5p	0.1	0.1	0.1	0.1	0.1	0.1	0.1	0.1	0.1	15.0843	10.7351	0.1	0.1
hsa-miR-492	0.1	9.55659	5.31651	0.1	0.1	0.1	0.1	0.1	0.1	0.1	0.1	0.1	0.1
hsa-miR-493	0.1	5.54725	0.1	0.1	0.1	0.1	0.1	0.1	0.1	0.1	0.1	0.1	0.1
hsa-miR-493*	383.79	501.281	29.0473	20.4158	0.1	0.1	0.1	0.1	0.1	0.1	0.1	0.1	0.1
hsa-miR-494	315.823	312.013	1583.3	462.925	5598.65	16507.6	17770	10496.1	14444.6	15339.9	12934.4	23293.5	4248.66
hsa-miR-495	932.375	1237.69	19.2505	12.1106	0.1	0.1	0.1	0.1	0.1	0.1	0.1	0.1	0.1
hsa-miR-496	0.1	0.1	0.1	0.1	0.1	0.1	0.1	0.1	0.1	0.1	0.1	0.1	0.1
hsa-miR-497	140.254	179.029	0.1	0.1	22.508	126.886	162.152	17.8026	81.6779	33.5622	72.6942	104.221	42.9483
hsa-miR-497*	0.1	0.1	0.1	0.1	0.1	0.1	0.1	0.1	0.1	0.1	0.1	0.1	0.1
hsa-miR-498	1361.47	1478.14	11.8091	0.1	0.1	36.4506	33.9924	27.7069	41.3313	0.1	61.142	44.7486	22.3968
hsa-miR-499-3p	0.1	0.1	0.1	0.1	0.1	0.1	0.1	0.1	0.1	0.1	0.1	0.1	0.1
hsa-miR-499-5p	0.1	0.1	0.1	0.1	0.1	0.1	0.1	0.1	0.1	0.1	0.1	0.1	0.1
hsa-miR-500	10.2196	13.9831	31.3537	0.1	30.8472	86.2878	113.928	58.4878	70.1285	161.258	145.732	115.505	33.7947
hsa-miR-500*	38.7257	58.2129	6.44668	0.1	0.1	0.1	9.80539	0.1	0.1	0.1	8.44513	10.6232	0.1
hsa-miR-501-3p	0.1	0.1	0.1	0.1	0.1	0.1	0.1	0.1	0.1	0.1	0.1	4.41358	0.1
hsa-miR-501-5p	8.56913	21.9898	21.2256	0.1	0.1	46.8831	61.4529	34.5994	40.8208	132.7	90.4058	73.4739	24.4369
hsa-miR-502-3p	40.2694	55.4979	0.1	0.1	0.1	0.1	0.1	0.1	0.1	0.1	0.1	0.1	0.1
hsa-miR-502-5p	16.0292	33.244	0.1	0.1	0.1	0.1	0.1	0.1	0.1	0.1	0.1	0.1	0.1
hsa-miR-503	172.23	202.112	3.37196	0.1	0.1	0.1	0.1	0.1	0.1	0.1	0.1	0.1	0.1
hsa-miR-504	0.1	0.1	0.1	0.1	0.1	0.1	0.1	0.1	0.1	0.1	0.1	0.1	0.1
hsa-miR-505	21.7114	34.3679	9.49538	10.3556	0.1	0.1	0.1	0.1	0.1	0.1	0.1	0.1	0.1
hsa-miR-505*	0.1	0.1	0.1	0.1	0.1	0.1	0.1	0.1	0.1	0.1	0.1	0.1	0.1
hsa-miR-506	0.1	0.1	0.1	0.1	0.1	9.10432	11.4551	0.1	0.1	0.1	14.7203	7.09049	87.8239
hsa-miR-507	0.1	0.1	0.1	0.1	0.1	0.1	0.1	0.1	0.1	0.1	0.1	0.1	39.3312
hsa-miR-508-3p	0.1	0.1	0.1	0.1	24.7752	14.9448	21.22	0.1	0.1	0.1	15.2509	19.4758	108.088
hsa-miR-508-5p	0.1	0.1	0.1	0.1	0.1	0.1	0.1	0.1	0.1	0.1	0.1	3.35222	0.1
hsa-miR-509-3-5p	0.1	0.1	0.1	0.1	29.4527	12.3967	21.7465	0.1	0.1	0.1	14.7532	24.7692	47.2793
hsa-miR-509-3p	0.1	0.1	0.1	0.1	52.1791	17.2782	36.4575	0.1	0.1	0.1	20.1706	30.0258	191.389
hsa-miR-509-5p	0.1	0.1	0.1	0.1	0.1	30.5337	28.0733	0.1	0.1	0.1	11.505	30.5523	59.6714
hsa-miR-510	0.1	0.1	0.1	0.1	0.1	0.1	0.1	0.1	0.1	0.1	0.1	6.00493	41.485
hsa-miR-511	0.1	0.1	0.1	0.1	0.1	0.1	0.1	0.1	0.1	0.1	0.1	0.1	0.1
hsa-miR-512-3p	5361.58	6593.17	0.1	0.1	0.1	41.5967	40.7897	11.8456	34.2036	0.1	37.6073	40.3999	0.1
hsa-miR-512-5p	1539.67	1473.31	0.1	0.1	0.1	0.1	0.1	0.1	0.1	0.1	0.1	0.1	0.1
hsa-miR-513a-3p	0.1	0.1	0.1	0.1	0.1	0.1	0.1	0.1	0.1	0.1	0.1	0.1	0.1
hsa-miR-513a-5p	158.381	138.092	1123.49	259.979	696.375	1409.02	1548.74	673.081	1225.57	982.461	1228.46	1585.35	738.869
hsa-miR-513b	20.7208	18.0324	133.728	11.9438	226.265	515.267	516.242	256.871	407.65	365.832	399.142	567.865	316.44
hsa-miR-513c	7.7812	6.30759	61.4237	0.1	119.966	249.387	259.217	131.241	201.514	189.733	183.704	291.511	197.72
hsa-miR-514	0.1	0.1	0.1	0.1	67.6178	65.7971	67.2288	0.1	23.3958	0.1	69.0133	44.7171	165.136
hsa-miR-515-3p	3757.04	3961.13	0.1	0.1	0.1	0.1	0.1	0.1	0.1	0.1	0.1	0.1	0.1
hsa-miR-515-5p	5348.31	6178.54	0.1	0.1	0.1	0.1	0.1	0.1	0.1	0.1	0.1	0.1	0.1
hsa-miR-516a-3p	26.1797	36.683	0.1	0.1	0.1	0.1	0.1	0.1	0.1	0.1	0.1	0.1	0.1
hsa-miR-516a-5p	2715.15	3016.94	0.1	0.1	0.1	26.8196	24.4548	19.2454	24.0263	29.0869	22.2155	62.7271	0.1
hsa-miR-516b	9816.54	11170.9	0.1	0.1	0.1	0.1	0.1	0.1	0.1	0.1	0.1	5.5782	0.1
hsa-miR-517*	613.798	707.213	0.1	0.1	0.1	0.1	0.1	0.1	0.1	0.1	0.1	0.1	0.1
hsa-miR-517a	31192.1	35595.1	0.1	0.1	0.1	0.1	0.1	0.1	0.1	0.1	0.1	0.1	0.1
hsa-miR-517b	24920.7	30293.4	0.1	0.1	0.1	0.1	0.1	0.1	0.1	0.1	0.1	0.1	0.1
hsa-miR-517c	15871.2	17905.7	0.1	0.1	0.1	0.1	0.1	0.1	0.1	0.1	0.1	0.1	0.1
hsa-miR-518a-3p	1430.11	1356.67	0.1	0.1	0.1	0.1	0.1	0.1	0.1	0.1	0.1	0.1	0.1
hsa-miR-518a-5p	51.3956	56.6815	0.1	0.1	0.1	0.1	0.1	0.1	0.1	0.1	0.1	10.2303	0.1
hsa-miR-518b	1358.15	1380.77	0.1	0.1	0.1	0.1	0.1	0.1	0.1	0.1	0.1	0.1	0.1
hsa-miR-518c	1383.21	1454.82	0.1	0.1	0.1	0.1	0.1	0.1	0.1	0.1	0.1	0.1	0.1
hsa-miR-518c*	1485.65	1657.57	0.1	0.1	0.1	0.1	0.1	0.1	0.1	0.1	0.1	0.1	0.1
hsa-miR-518d-3p	46.1407	53.1971	0.1	0.1	0.1	0.1	0.1	0.1	0.1	0.1	0.1	0.1	0.1
hsa-miR-518e	5453.04	5536.28	0.1	0.1	0.1	0.1	0.1	0.1	0.1	0.1	0.1	0.1	0.1
hsa-miR-518e*	868.838	1034.98	0.1	0.1	0.1	0.1	0.1	0.1	0.1	0.1	0.1	0.1	0.1
hsa-miR-518f	473.893	428.97	0.1	0.1	0.1	0.1	0.1	0.1	0.1	0.1	0.1	0.1	0.1
hsa-miR-518f*	382.076	372.066	0.1	0.1	0.1	0.1	0.1	0.1	0.1	0.1	0.1	0.1	0.1
hsa-miR-519b-3p	1437.71	1770.92	0.1	0.1	0.1	0.1	0.1	0.1	0.1	0.1	0.1	0.1	0.1
hsa-miR-519c-3p	2983.59	3401.89	0.1	0.1	0.1	0.1	0.1	0.1	0.1	0.1	0.1	0.1	0.1
hsa-miR-519d	2788.89	2965.81	0.1	0.1	0.1	0.1	0.1	0.1	0.1	29.3087	0.1	0.1	0.1
hsa-miR-519e	430.416	501.506	0.1	0.1	0.1	0.1	0.1	0.1	0.1	0.1	0.1	0.1	0.1
hsa-miR-519e*	640.948	685.985	0.1	0.1	0.1	0.1	0.1	0.1	0.1	0.1	0.1	0.1	0.1
hsa-miR-520a-3p	132.597	152.294	0.1	0.1	0.1	0.1	0.1	0.1	0.1	0.1	0.1	0.1	0.1
hsa-miR-520a-5p	2563.39	3140.93	0.1	0.1	0.1	0.1	0.1	0.1	0.1	0.1	0.1	0.1	0.1
hsa-miR-520b	136.61	180.648	15.977	30.1629	0.1	9.27111	6.72542	0.1	0.1	0.1	18.8291	20.1667	0.1
hsa-miR-520c-3p	564.045	668.646	0.1	0.1	0.1	0.1	0.1	0.1	0.1	0.1	0.1	0.1	0.1
hsa-miR-520d-3p	918.405	995.507	0.1	0.1	0.1	0.1	0.1	0.1	0.1	0.1	0.1	0.1	0.1
hsa-miR-520e	9.45306	18.2198	12.3303	19.4999	0.1	0.1	0.1	0.1	0.1	0.1	7.67866	13.1508	0.1
hsa-miR-520f	306.213	344.764	0.1	0.1	0.1	0.1	0.1	0.1	0.1	0.1	0.1	0.1	0.1
hsa-miR-520g	1015.41	1146.93	0.1	0.1	0.1	0.1	0.1	0.1	0.1	0.1	0.1	0.1	0.1
hsa-miR-520h	1420.86	1495.42	0.1	0.1	0.1	0.1	0.1	0.1	0.1	0.1	0.1	0.1	0.1
hsa-miR-521	3810.43	4370.7	0.1	0.1	0.1	0.1	0.1	0.1	0.1	0.1	0.1	0.1	0.1
hsa-miR-522	4069.33	4723.05	0.1	0.1	0.1	0.1	0.1	0.1	0.1	0.1	0.1	0.1	0.1
hsa-miR-523	241.234	274.564	0.1	0.1	0.1	0.1	0.1	0.1	0.1	0.1	0.1	0.1	0.1
hsa-miR-524-3p	331.295	350.949	0.1	0.1	0.1	0.1	0.1	0.1	0.1	0.1	0.1	0.1	0.1
hsa-miR-525-3p	12.7037	18.1555	0.1	0.1	0.1	0.1	0.1	0.1	0.1	0.1	0.1	0.1	0.1
hsa-miR-525-5p	6100.22	6688.26	0.1	0.1	0.1	0.1	0.1	0.1	0.1	0.1	0.1	0.1	0.1
hsa-miR-526b	2390.93	2809.16	0.1	0.1	0.1	0.1	0.1	0.1	0.1	0.1	0.1	5.46656	0.1
hsa-miR-526b*	17.8855	18.9352	0.1	0.1	0.1	0.1	0.1	0.1	0.1	0.1	0.1	0.1	0.1
hsa-miR-532-3p	35.1252	56.8852	6.74242	10.6935	0.1	0.1	7.76575	0.1	0.1	0.1	0.1	5.14347	11.359
hsa-miR-532-5p	99.3182	118.763	9.1584	0.1	0.1	0.1	6.58089	0.1	0.1	0.1	0.1	0.1	0.1
hsa-miR-539	72.2387	90.236	0.1	0.1	0.1	0.1	0.1	0.1	0.1	0.1	0.1	0.1	0.1
hsa-miR-541	0.1	0.1	0.1	0.1	0.1	0.1	0.1	0.1	0.1	0.1	0.1	0.1	0.1
hsa-miR-541*	0.1	0.1	0.1	0.1	0.1	0.1	0.1	0.1	0.1	0.1	0.1	0.1	0.1
hsa-miR-542-3p	333.652	383.795	9.2704	0.1	0.1	0.1	0.1	0.1	0.1	0.1	0.1	0.1	0.1
hsa-miR-542-5p	142.259	151.312	15.7565	7.60268	0.1	10.9857	7.05133	0.1	0.1	0.1	8.61921	16.463	0.1
hsa-miR-543	185.239	232.368	6.66958	11.397	0.1	0.1	0.1	0.1	0.1	0.1	0.1	0.1	0.1
hsa-miR-544	0.1	0.1	0.1	0.1	0.1	0.1	0.1	0.1	0.1	0.1	0.1	0.1	0.1
hsa-miR-545	0.1	0.1	0.1	0.1	0.1	0.1	0.1	0.1	0.1	0.1	0.1	0.1	0.1
hsa-miR-545*	0.1	0.1	0.1	0.1	0.1	0.1	0.1	0.1	0.1	0.1	0.1	0.1	0.1
hsa-miR-548a-3p	0.1	0.1	0.1	0.1	0.1	0.1	0.1	0.1	0.1	0.1	0.1	0.1	0.1
hsa-miR-548a-5p	0.1	0.1	0.1	0.1	0.1	0.1	0.1	0.1	0.1	0.1	0.1	0.1	0.1
hsa-miR-548b-3p	0.1	0.1	0.1	0.1	0.1	0.1	0.1	0.1	0.1	0.1	0.1	0.1	0.1
hsa-miR-548b-5p	0.1	0.1	0.1	0.1	0.1	0.1	0.1	0.1	0.1	0.1	0.1	0.1	0.1
hsa-miR-548c-3p	0.1	0.1	0.1	0.1	0.1	0.1	0.1	0.1	0.1	0.1	0.1	0.1	0.1
hsa-miR-548c-5p	0.1	0.1	0.1	0.1	0.1	0.1	0.1	0.1	0.1	0.1	0.1	0.1	0.1
hsa-miR-548d-3p	0.1	0.1	0.1	0.1	0.1	0.1	0.1	0.1	0.1	0.1	0.1	0.1	0.1
hsa-miR-548d-5p	0.1	0.1	0.1	0.1	0.1	0.1	0.1	0.1	0.1	0.1	0.1	0.1	0.1
hsa-miR-548e	0.1	0.1	0.1	0.1	0.1	0.1	0.1	0.1	0.1	0.1	0.1	0.1	0.1
hsa-miR-548f	0.1	0.1	0.1	0.1	0.1	0.1	0.1	0.1	0.1	0.1	0.1	0.1	0.1
hsa-miR-548g	0.1	0.1	0.1	0.1	0.1	0.1	0.1	0.1	0.1	0.1	0.1	0.1	0.1
hsa-miR-548h	0.1	0.1	0.1	0.1	0.1	0.1	0.1	0.1	0.1	0.1	0.1	0.1	0.1
hsa-miR-548i	0.1	0.1	0.1	0.1	0.1	0.1	0.1	0.1	0.1	0.1	0.1	0.1	0.1
hsa-miR-548j	0.1	0.1	0.1	0.1	0.1	0.1	0.1	0.1	0.1	0.1	0.1	0.1	0.1
hsa-miR-548k	0.1	0.1	0.1	0.1	0.1	0.1	0.1	0.1	0.1	0.1	0.1	0.1	0.1
hsa-miR-548l	0.1	0.1	0.1	0.1	0.1	0.1	0.1	0.1	0.1	0.1	0.1	0.1	0.1
hsa-miR-548m	0.1	0.1	0.1	0.1	0.1	0.1	0.1	0.1	0.1	0.1	0.1	0.1	0.1
hsa-miR-548n	0.1	0.1	0.1	0.1	0.1	0.1	0.1	0.1	0.1	0.1	0.1	0.1	0.1
hsa-miR-548o	0.1	0.1	0.1	0.1	0.1	0.1	0.1	0.1	0.1	0.1	0.1	0.1	0.1
hsa-miR-548p	0.1	0.1	0.1	0.1	0.1	0.1	0.1	0.1	0.1	0.1	0.1	0.1	0.1
hsa-miR-549	0.1	0.1	0.1	0.1	0.1	0.1	0.1	0.1	0.1	0.1	0.1	0.1	0.1
hsa-miR-550	0.1	0.1	0.1	0.1	0.1	4.17816	0.1	0.1	0.1	0.1	0.1	3.00303	0.1
hsa-miR-550*	0.1	0.1	0.1	0.1	0.1	0.1	0.1	0.1	0.1	0.1	0.1	0.1	0.1
hsa-miR-551a	0.1	0.1	0.1	0.1	0.1	0.1	0.1	0.1	0.1	0.1	0.1	0.1	0.1
hsa-miR-551b	450.552	525.775	0.1	0.1	0.1	6.16006	28.6134	0.1	0.1	17.078	14.7468	0.1	6.80957
hsa-miR-551b*	16.6086	31.9116	0.1	0.1	0.1	0.1	0.1	0.1	0.1	0.1	0.1	0.1	0.1
hsa-miR-552	0.1	0.1	0.1	0.1	0.1	0.1	0.1	0.1	0.1	0.1	0.1	0.1	0.1
hsa-miR-553	0.1	0.1	0.1	0.1	0.1	0.1	0.1	0.1	0.1	0.1	0.1	0.1	0.1
hsa-miR-554	0.1	0.1	0.1	0.1	0.1	0.1	0.1	0.1	0.1	0.1	0.1	0.1	0.1
hsa-miR-555	0.1	0.1	0.1	0.1	0.1	0.1	0.1	0.1	0.1	0.1	0.1	0.1	0.1
hsa-miR-556-3p	0.1	0.1	0.1	0.1	0.1	9.37493	0.1	0.1	0.1	0.1	0.1	0.1	0.1
hsa-miR-556-5p	0.1	0.1	0.1	0.1	0.1	0.1	0.1	0.1	0.1	0.1	0.1	0.1	0.1
hsa-miR-557	102.465	127.348	4.99841	0.1	0.1	56.6885	47.2042	50.8451	52.8335	70.7802	100.671	63.0127	27.0378
hsa-miR-558	0.1	0.1	0.1	0.1	0.1	0.1	0.1	0.1	0.1	0.1	0.1	0.1	0.1
hsa-miR-559	0.1	0.1	0.1	0.1	0.1	0.1	0.1	0.1	0.1	0.1	0.1	0.1	0.1
hsa-miR-561	0.1	0.1	0.1	0.1	0.1	0.1	0.1	0.1	0.1	0.1	0.1	0.1	0.1
hsa-miR-562	0.1	0.1	0.1	0.1	0.1	0.1	0.1	0.1	0.1	0.1	0.1	0.1	0.1
hsa-miR-563	0.1	0.1	0.1	0.1	0.1	0.1	0.1	0.1	0.1	0.1	0.1	0.1	0.1
hsa-miR-564	143.257	129.042	0.1	5.0733	0.1	72.2704	59.9936	32.0006	44.2011	16.0999	58.9079	75.959	0.1
hsa-miR-566	0.1	0.1	0.1	0.1	0.1	0.1	0.1	0.1	0.1	0.1	0.1	0.1	0.1
hsa-miR-567	0.1	0.1	0.1	0.1	0.1	0.1	0.1	0.1	0.1	0.1	0.1	0.1	0.1
hsa-miR-568	0.1	0.1	0.1	0.1	0.1	0.1	0.1	0.1	0.1	0.1	0.1	0.1	0.1
hsa-miR-569	7.208	0.1	0.1	0.1	0.1	0.1	0.1	0.1	0.1	0.1	0.1	0.1	0.1
hsa-miR-570	0.1	0.1	0.1	0.1	0.1	0.1	0.1	0.1	0.1	0.1	0.1	0.1	0.1
hsa-miR-571	0.1	0.1	11.8026	0.1	0.1	0.1	0.1	0.1	0.1	0.1	0.1	0.1	0.1
hsa-miR-572	322.908	360.58	57.1711	81.0527	375.604	560.55	369.571	287.657	761.94	567.297	834.603	827.087	306.493
hsa-miR-573	0.1	0.1	0.1	0.1	0.1	0.1	0.1	0.1	0.1	0.1	0.1	0.1	0.1
hsa-miR-574-3p	504.671	792.051	118.988	116.044	59.3694	70.5381	58.2357	31.1469	61.7351	85.796	47.7024	35.1237	46.8513
hsa-miR-574-5p	324.393	361.036	207.008	85.6113	299.307	353	385.756	292.296	326.157	416.936	498.444	428.308	252.512
hsa-miR-575	156.684	165.188	240.703	331.927	244.671	630.963	576.755	393.495	451.699	620.722	782.183	748.377	175.977
hsa-miR-576-3p	0.1	0.1	0.1	0.1	0.1	0.1	0.1	0.1	0.1	0.1	0.1	0.1	0.1
hsa-miR-576-5p	0.1	0.1	0.1	0.1	0.1	0.1	0.1	0.1	0.1	0.1	0.1	0.1	0.1
hsa-miR-577	0.1	0.1	0.1	0.1	0.1	0.1	0.1	0.1	0.1	0.1	0.1	0.1	0.1
hsa-miR-578	0.1	0.1	0.1	0.1	0.1	0.1	0.1	0.1	0.1	0.1	0.1	0.1	0.1
hsa-miR-579	0.1	0.1	0.1	0.1	0.1	0.1	0.1	0.1	0.1	0.1	0.1	0.1	0.1
hsa-miR-580	0.1	0.1	0.1	0.1	0.1	0.1	0.1	0.1	0.1	0.1	0.1	0.1	0.1
hsa-miR-581	0.1	0.1	0.1	0.1	0.1	0.1	0.1	0.1	0.1	0.1	0.1	0.1	0.1
hsa-miR-582-3p	0.1	0.1	0.1	0.1	0.1	0.1	0.1	0.1	0.1	0.1	0.1	0.1	0.1
hsa-miR-582-5p	12.7827	27.5306	0.1	0.1	0.1	0.1	9.02604	81.9715	0.1	0.1	0.1	0.1	28.3825
hsa-miR-583	0.1	0.1	11.1983	52.2496	0.1	0.1	0.1	0.1	0.1	0.1	0.1	0.1	0.1
hsa-miR-584	122.788	137.737	0.1	0.1	0.1	8.30662	7.26386	23.3765	0.1	0.1	28.3724	18.4725	0.1
hsa-miR-585	0.1	0.1	0.1	0.1	0.1	0.1	0.1	0.1	0.1	0.1	0.1	0.1	0.1
hsa-miR-586	0.1	0.1	0.1	0.1	0.1	0.1	0.1	0.1	0.1	0.1	0.1	0.1	0.1
hsa-miR-587	0.1	0.1	0.1	0.1	0.1	0.1	0.1	0.1	0.1	0.1	0.1	0.1	0.1
hsa-miR-588	0.1	0.1	0.1	0.1	0.1	0.1	0.1	0.1	0.1	0.1	0.1	0.1	0.1
hsa-miR-589	0.1	0.1	0.1	0.1	0.1	0.1	0.1	0.1	0.1	0.1	0.1	0.1	0.1
hsa-miR-589*	0.1	0.1	0.1	0.1	0.1	0.1	0.1	0.1	0.1	0.1	0.1	0.1	0.1
hsa-miR-590-3p	0.1	0.1	0.1	0.1	0.1	0.1	0.1	0.1	0.1	0.1	0.1	0.1	0.1
hsa-miR-590-5p	260.522	284.296	31.2804	22.3986	0.1	0.1	16.2491	0.1	0.1	0.1	0.1	0.1	0.1
hsa-miR-591	0.1	0.1	0.1	0.1	0.1	0.1	0.1	0.1	0.1	0.1	0.1	0.1	0.1
hsa-miR-592	0.1	0.1	0.1	0.1	0.1	0.1	0.1	0.1	0.1	0.1	0.1	0.1	0.1
hsa-miR-593	0.1	0.1	0.1	0.1	0.1	0.1	0.1	0.1	0.1	0.1	0.1	0.1	0.1
hsa-miR-593*	0.1	0.1	0.1	0.1	0.1	0.1	0.1	0.1	0.1	0.1	0.1	0.1	0.1
hsa-miR-595	0.1	5.93669	0.1	10.5021	0.1	5.8676	0.1	0.1	0.1	18.3111	13.1868	0.1	0.1
hsa-miR-596	8.22416	36.5731	0.1	4.28261	0.1	0.1	5.23349	0.1	0.1	16.5032	8.65442	12.8489	0.1
hsa-miR-597	0.1	0.1	0.1	0.1	0.1	0.1	0.1	0.1	0.1	0.1	0.1	0.1	0.1
hsa-miR-598	0.1	0.1	0.1	0.1	0.1	0.1	0.1	0.1	0.1	0.1	0.1	0.1	0.1
hsa-miR-599	0.1	0.1	0.1	0.1	0.1	0.1	0.1	0.1	0.1	0.1	0.1	0.1	0.1
hsa-miR-600	0.1	0.1	0.1	0.1	0.1	0.1	0.1	0.1	0.1	0.1	0.1	0.1	0.1
hsa-miR-601	48.5503	64.037	23.3398	68.6854	0.1	57.5594	41.2755	41.3168	37.7734	0.1	62.9967	75.9127	0.1
hsa-miR-602	0.1	0.1	0.1	5.1649	0.1	33.9624	25.1477	24.2555	9.46819	19.1989	29.5246	34.9479	0.1
hsa-miR-603	0.1	0.1	0.1	0.1	0.1	0.1	0.1	0.1	0.1	0.1	0.1	0.1	0.1
hsa-miR-604	0.1	0.1	0.1	0.1	0.1	0.1	0.1	0.1	0.1	0.1	0.1	0.1	0.1
hsa-miR-605	0.1	0.1	0.1	0.1	0.1	8.1856	0.1	0.1	0.1	0.1	0.1	0.1	0.1
hsa-miR-606	0.1	0.1	0.1	0.1	0.1	0.1	0.1	0.1	0.1	0.1	0.1	0.1	0.1
hsa-miR-607	0.1	0.1	0.1	0.1	0.1	0.1	0.1	0.1	0.1	0.1	0.1	0.1	0.1
hsa-miR-608	0.1	0.1	0.1	0.1	0.1	0.1	0.1	0.1	0.1	0.1	0.1	0.1	0.1
hsa-miR-609	0.1	0.1	0.1	0.1	0.1	0.1	0.1	0.1	0.1	0.1	0.1	0.1	0.1
hsa-miR-610	0.1	32.4911	0.1	0.1	0.1	23.4906	12.4357	0.1	0.1	0.1	26.8932	31.6644	0.1
hsa-miR-611	0.1	0.1	0.1	0.1	0.1	0.1	0.1	0.1	0.1	0.1	0.1	0.1	0.1
hsa-miR-612	0.1	0.1	0.1	0.1	0.1	0.1	0.1	0.1	0.1	0.1	0.1	0.1	0.1
hsa-miR-613	0.1	0.1	0.1	0.1	0.1	0.1	0.1	0.1	0.1	0.1	0.1	0.1	0.1
hsa-miR-614	0.1	0.1	0.1	0.1	0.1	12.5995	14.2651	0.1	0.1	0.1	0.1	25.6488	0.1
hsa-miR-615-3p	0.1	11.3573	0.1	4.25046	0.1	0.1	0.1	0.1	0.1	36.929	4.57503	0.1	0.1
hsa-miR-615-5p	0.1	0.1	0.1	0.1	0.1	0.1	0.1	0.1	0.1	0.1	0.1	0.1	0.1
hsa-miR-616	0.1	0.1	0.1	0.1	0.1	0.1	0.1	0.1	0.1	0.1	0.1	2.74408	0.1
hsa-miR-616*	0.1	0.1	0.1	0.1	0.1	0.1	0.1	0.1	0.1	0.1	0.1	0.1	0.1
hsa-miR-617	105.055	139.772	0.1	0.1	0.1	21.3719	21.2198	7.34829	9.1365	0.1	30.224	24.9967	0.1
hsa-miR-618	0.1	0.1	0.1	0.1	0.1	0.1	0.1	0.1	0.1	0.1	0.1	0.1	0.1
hsa-miR-619	0.1	0.1	0.1	0.1	0.1	0.1	0.1	0.1	0.1	0.1	0.1	0.1	0.1
hsa-miR-620	0.1	0.1	0.1	0.1	0.1	0.1	0.1	0.1	0.1	0.1	0.1	0.1	0.1
hsa-miR-621	0.1	0.1	0.1	0.1	0.1	0.1	0.1	0.1	0.1	0.1	0.1	0.1	0.1
hsa-miR-622	52.1121	60.2064	0.1	0.1	0.1	27.4853	30.3501	30.4665	10.444	36.9695	57.4829	37.5529	20.6346
hsa-miR-623	18.4748	58.7401	10.8452	18.1663	12.9051	50.1004	33.9762	27.9738	42.2207	123.641	115.532	74.1976	23.4826
hsa-miR-624	0.1	0.1	0.1	0.1	0.1	0.1	0.1	0.1	0.1	0.1	0.1	0.1	0.1
hsa-miR-624*	0.1	5.16185	0.1	0.1	0.1	0.1	0.1	0.1	0.1	0.1	0.1	0.1	0.1
hsa-miR-625	226.354	243.653	6.32255	0.1	0.1	0.1	0.1	0.1	0.1	0.1	0.1	0.1	0.1
hsa-miR-625*	0.1	0.1	0.1	0.1	0.1	0.1	0.1	0.1	0.1	0.1	5.8951	0.1	0.1
hsa-miR-626	0.1	0.1	0.1	0.1	0.1	0.1	0.1	0.1	0.1	0.1	0.1	0.1	0.1
hsa-miR-627	0.1	0.1	0.1	0.1	0.1	0.1	0.1	0.1	0.1	0.1	0.1	3.00421	0.1
hsa-miR-628-3p	0.1	0.1	0.1	0.1	0.1	0.1	3.85016	0.1	0.1	0.1	0.1	3.18748	0.1
hsa-miR-628-5p	0.1	0.1	0.1	0.1	0.1	0.1	0.1	0.1	0.1	0.1	0.1	0.1	0.1
hsa-miR-629	13.6024	14.1862	2.60839	0.1	0.1	0.1	0.1	0.1	0.1	0.1	0.1	0.1	0.1
hsa-miR-629*	0.1	5.84288	65.8128	0.1	0.1	39.4855	28.3141	26.1613	7.63153	60.51	23.8798	21.3996	0.1
hsa-miR-630	1011.19	1246.14	3543.09	14049.8	279.929	405.753	403.301	294.408	456.036	515.535	802.198	634.796	217.153
hsa-miR-631	0.1	27.278	0.1	10.0648	0.1	18.3831	7.25786	0.1	0.1	33.8024	23.0031	0.1	0.1
hsa-miR-632	0.1	0.1	0.1	0.1	0.1	0.1	0.1	0.1	0.1	0.1	5.88957	9.62128	0.1
hsa-miR-633	0.1	0.1	0.1	0.1	0.1	0.1	0.1	0.1	0.1	0.1	0.1	0.1	0.1
hsa-miR-634	0.1	10.6296	2.5294	3.75921	0.1	0.1	0.1	0.1	0.1	0.1	0.1	0.1	0.1
hsa-miR-635	0.1	0.1	0.1	0.1	0.1	0.1	0.1	0.1	0.1	0.1	0.1	0.1	0.1
hsa-miR-636	0.1	25.6488	17.932	9.78872	0.1	28.3414	16.7699	10.8346	7.77979	25.2704	21.5	17.9909	5.81553
hsa-miR-637	0.1	0.1	0.1	0.1	0.1	0.1	0.1	0.1	0.1	0.1	0.1	0.1	0.1
hsa-miR-638	2820.68	3319.38	535.003	956.529	2257.99	3228.58	2658.66	1949.11	4408.26	3976.91	5576.44	5189.78	1940.83
hsa-miR-639	0.1	0.1	0.1	0.1	0.1	0.1	0.1	0.1	0.1	0.1	0.1	0.1	0.1
hsa-miR-640	0.1	0.1	0.1	0.1	0.1	0.1	0.1	0.1	0.1	0.1	0.1	0.1	0.1
hsa-miR-641	0.1	0.1	0.1	0.1	0.1	0.1	0.1	0.1	0.1	0.1	0.1	0.1	0.1
hsa-miR-642	0.1	0.1	0.1	0.1	0.1	0.1	0.1	0.1	0.1	0.1	0.1	0.1	0.1
hsa-miR-643	0.1	0.1	0.1	0.1	0.1	0.1	0.1	0.1	0.1	0.1	0.1	0.1	0.1
hsa-miR-644	0.1	0.1	0.1	0.1	0.1	0.1	0.1	0.1	0.1	0.1	0.1	0.1	0.1
hsa-miR-645	0.1	0.1	0.1	0.1	0.1	17.3133	0.1	0.1	0.1	0.1	0.1	0.1	0.1
hsa-miR-646	0.1	0.1	0.1	0.1	0.1	0.1	0.1	0.1	0.1	0.1	0.1	0.1	0.1
hsa-miR-647	0.1	0.1	0.1	0.1	0.1	4.8256	0.1	0.1	0.1	0.1	0.1	0.1	0.1
hsa-miR-648	0.1	7.03145	0.1	0.1	0.1	6.43796	7.37459	0.1	0.1	0.1	8.1213	10.1111	0.1
hsa-miR-649	0.1	0.1	0.1	0.1	0.1	0.1	0.1	0.1	0.1	0.1	0.1	0.1	0.1
hsa-miR-650	0.1	0.1	0.1	0.1	0.1	6.36846	5.49936	0.1	0.1	0.1	15.3174	4.3393	0.1
hsa-miR-651	0.1	0.1	0.1	0.1	0.1	0.1	0.1	0.1	0.1	0.1	0.1	0.1	0.1
hsa-miR-652	41.0608	51.2712	0.1	0.1	0.1	0.1	35.8509	0.1	0.1	0.1	0.1	0.1	0.1
hsa-miR-653	0.1	0.1	0.1	0.1	0.1	0.1	0.1	0.1	0.1	0.1	0.1	0.1	0.1
hsa-miR-654-3p	234.074	289.125	39.6435	54.4126	0.1	8.81143	0.1	0.1	0.1	0.1	0.1	0.1	0.1
hsa-miR-654-5p	20.7044	39.281	7.55199	24.4245	23.9127	37.6502	34.8663	18.87	35.0397	42.1884	42.3565	38.1259	13.465
hsa-miR-655	0.1	0.1	0.1	0.1	0.1	0.1	0.1	0.1	0.1	0.1	0.1	0.1	0.1
hsa-miR-656	12.2255	18.4601	0.1	0.1	0.1	0.1	0.1	0.1	0.1	0.1	0.1	0.1	0.1
hsa-miR-657	0.1	0.1	0.1	0.1	0.1	0.1	0.1	0.1	0.1	0.1	0.1	0.1	0.1
hsa-miR-658	0.1	0.1	0.1	0.1	0.1	0.1	0.1	0.1	0.1	0.1	0.1	3.6983	0.1
hsa-miR-659	51.1002	66.3617	0.1	0.1	0.1	0.1	0.1	0.1	0.1	0.1	8.31751	16.3219	0.1
hsa-miR-660	461.635	536.501	16.7782	14.5008	0.1	22.8216	23.3817	19.7872	0.1	0.1	12.1382	11.9022	22.7067
hsa-miR-661	0.1	0.1	0.1	0.1	0.1	0.1	0.1	0.1	0.1	0.1	0.1	0.1	0.1
hsa-miR-662	0.1	0.1	15.9672	4.09821	0.1	58.745	49.2535	12.7575	44.9478	57.6723	51.151	53.2826	5.74963
hsa-miR-663	126.218	136.119	59.6373	34.0742	54.4024	206.042	177.014	156.765	178.699	186.882	340.067	224.045	73.4849
hsa-miR-663b	0.1	0.1	0.1	0.1	0.1	11.423	11.8044	0.1	0.1	0.1	15.5031	14.0147	0.1
hsa-miR-664	77.031	98.6514	13.5084	19.2887	0.1	20.9189	17.5051	21.2648	0.1	0.1	22.7764	16.3205	18.9758
hsa-miR-664*	0.1	0.1	0.1	0.1	0.1	14.6465	28.0839	11.096	0.1	0.1	16.5728	30.6474	9.41835
hsa-miR-665	0.1	0.1	0.1	0.1	0.1	6.91071	4.66802	0.1	0.1	0.1	0.1	7.53168	0.1
hsa-miR-668	0.1	0.1	0.1	0.1	0.1	0.1	0.1	0.1	0.1	0.1	0.1	0.1	0.1
hsa-miR-671-3p	0.1	0.1	0.1	0.1	0.1	0.1	0.1	0.1	0.1	0.1	0.1	0.1	0.1
hsa-miR-671-5p	123.672	114.017	91.3703	83.1904	216.475	279.89	256.438	228.637	328.05	434.176	414.177	477.077	138.62
hsa-miR-675	0.1	0.1	0.1	0.1	0.1	0.1	0.1	0.1	0.1	0.1	0.1	0.1	0.1
hsa-miR-675b	11.2776	16.5635	0.1	0.1	0.1	0.1	0.1	0.1	0.1	0.1	0.1	0.1	0.1
hsa-miR-7	15.2002	20.3509	6.55911	11.676	0.1	0.1	0.1	0.1	0.1	0.1	0.1	0.1	0.1
hsa-miR-7-1*	0.1	0.1	0.1	0.1	0.1	0.1	0.1	0.1	0.1	0.1	0.1	0.1	0.1
hsa-miR-7-2*	0.1	0.1	0.1	0.1	0.1	0.1	0.1	0.1	0.1	0.1	0.1	0.1	0.1
hsa-miR-708	0.1	0.1	25.6777	0.1	0.1	14.48	12.2425	0.1	0.1	0.1	13.7342	20.2009	0.1
hsa-miR-708*	0.1	0.1	0.1	0.1	0.1	0.1	0.1	0.1	0.1	0.1	0.1	0.1	0.1
hsa-miR-720	1579.06	1550.61	2295.83	3933.54	6577.7	8936.46	13660.7	8667.01	9150.23	10101.7	6637.85	9745.09	9058.38
hsa-miR-744	0.1	28.4268	4.97335	0.1	0.1	0.1	0.1	0.1	0.1	0.1	0.1	0.1	0.1
hsa-miR-744*	0.1	0.1	0.1	0.1	0.1	0.1	0.1	0.1	0.1	13.9567	0.1	0.1	0.1
hsa-miR-758	26.6821	39.3169	8.04449	11.0762	0.1	0.1	0.1	0.1	0.1	14.3446	0.1	0.1	0.1
hsa-miR-760	27.4238	33.4577	12.5754	0.1	0.1	30.3449	29.1887	28.1942	18.1879	88.9623	55.8725	62.0281	0.1
hsa-miR-765	291.08	360.159	74.8958	163.521	38.5621	77.3478	68.9583	52.8717	69.2048	38.0917	98.4903	111.103	37.0551
hsa-miR-766	34.7372	52.9268	13.8767	27.7731	0.1	33.6287	23.5482	25.9153	0.1	87.7831	46.0525	18.5256	22.5663
hsa-miR-767-3p	0.1	0.1	0.1	0.1	0.1	0.1	0.1	0.1	0.1	0.1	0.1	0.1	0.1
hsa-miR-767-5p	0.1	0.1	0.1	0.1	0.1	0.1	0.1	0.1	0.1	0.1	0.1	0.1	0.1
hsa-miR-769-3p	6.3481	8.11899	2.95243	4.998	0.1	15.3065	14.129	0.1	8.39026	0.1	21.6118	21.0156	0.1
hsa-miR-769-5p	0.1	0.1	6.09086	0.1	0.1	0.1	0.1	0.1	0.1	0.1	0.1	0.1	0.1
hsa-miR-770-5p	0.1	4.88669	0.1	0.1	0.1	10.5216	7.73677	0.1	0.1	0.1	0.1	11.2744	0.1
hsa-miR-802	0.1	0.1	0.1	0.1	0.1	0.1	0.1	0.1	0.1	0.1	0.1	0.1	0.1
hsa-miR-873	0.1	0.1	0.1	0.1	0.1	0.1	0.1	0.1	0.1	0.1	0.1	0.1	0.1
hsa-miR-874	43.6305	50.7638	80.9038	55.0653	37.9214	136.833	146.555	99.8151	113.886	166.149	154.195	188.108	55.4675
hsa-miR-875-3p	0.1	0.1	0.1	0.1	0.1	0.1	0.1	0.1	0.1	0.1	0.1	0.1	0.1
hsa-miR-875-5p	0.1	0.1	0.1	0.1	0.1	0.1	0.1	0.1	0.1	0.1	0.1	0.1	0.1
hsa-miR-876-3p	0.1	0.1	0.1	0.1	0.1	0.1	0.1	0.1	0.1	0.1	0.1	0.1	0.1
hsa-miR-876-5p	0.1	0.1	0.1	0.1	0.1	0.1	0.1	0.1	0.1	0.1	0.1	0.1	0.1
hsa-miR-877	0.1	27.5062	6.57128	11.7435	0.1	27.2318	29.6722	14.1468	23.5246	0.1	37.9985	36.3156	0.1
hsa-miR-877*	53.9775	64.3798	31.9844	82.0696	57.3319	78.2558	65.6807	53.8028	98.0829	107.211	98.3435	111.334	35.6178
hsa-miR-885-3p	0.1	0.1	0.1	0.1	0.1	0.1	0.1	0.1	0.1	0.1	0.1	0.1	0.1
hsa-miR-885-5p	0.1	10.2729	0.1	10.5248	0.1	0.1	0.1	0.1	0.1	61.8302	0.1	0.1	8.8361
hsa-miR-886-3p	129.675	145.46	30.0766	7.94569	24.7824	79.5344	122.935	41.947	62.9547	26.6985	92.2727	47.5415	44.5102
hsa-miR-886-5p	0.1	0.1	0.1	0.1	0.1	0.1	3.462	0.1	0.1	0.1	0.1	0.1	0.1
hsa-miR-887	27.9428	28.6726	21.4938	27.217	0.1	38.9615	34.1731	27.9975	23.7861	59.4839	40.4798	33.4781	0.1
hsa-miR-888	0.1	0.1	0.1	0.1	0.1	0.1	0.1	0.1	0.1	0.1	0.1	0.1	0.1
hsa-miR-888*	0.1	0.1	0.1	0.1	0.1	0.1	0.1	0.1	0.1	0.1	0.1	0.1	0.1
hsa-miR-889	11.428	19.6381	0.1	0.1	0.1	0.1	0.1	0.1	0.1	0.1	0.1	0.1	0.1
hsa-miR-890	0.1	0.1	0.1	0.1	0.1	0.1	0.1	0.1	0.1	0.1	0.1	0.1	0.1
hsa-miR-891a	0.1	0.1	0.1	0.1	0.1	0.1	0.1	0.1	0.1	0.1	0.1	0.1	0.1
hsa-miR-891b	0.1	0.1	0.1	0.1	0.1	0.1	0.1	0.1	0.1	0.1	0.1	0.1	0.1
hsa-miR-892a	0.1	0.1	0.1	0.1	0.1	0.1	0.1	0.1	0.1	0.1	0.1	0.1	0.1
hsa-miR-892b	7.45114	20.2321	36.9862	0.1	60.2526	113.228	207.087	106.467	98.6279	379.637	225.282	189.695	54.7944
hsa-miR-9	0.1	0.1	0.1	0.1	0.1	0.1	0.1	0.1	0.1	0.1	0.1	0.1	0.1
hsa-miR-9*	0.1	0.1	0.1	0.1	0.1	0.1	0.1	0.1	0.1	0.1	0.1	0.1	0.1
hsa-miR-920	0.1	0.1	0.1	0.1	0.1	0.1	0.1	0.1	0.1	0.1	0.1	0.1	0.1
hsa-miR-921	0.1	0.1	0.1	0.1	0.1	30.5294	32.8578	7.83404	14.9047	0.1	35.479	51.1209	0.1
hsa-miR-922	0.1	0.1	0.1	0.1	0.1	0.1	0.1	0.1	0.1	0.1	0.1	0.1	0.1
hsa-miR-923	15657.7	16573.9	56055.6	118849	56388	102259	61330.9	67054.1	69154.1	81909.1	101915	85517.4	36831.9
hsa-miR-924	0.1	0.1	0.1	0.1	0.1	0.1	0.1	0.1	0.1	0.1	0.1	0.1	0.1
hsa-miR-92a	545.754	585.753	274.94	252.808	145.11	163.292	202.35	138.728	97.9462	125.34	113.463	168.163	183.978
hsa-miR-92a-1*	0.1	0.1	0.1	0.1	0.1	0.1	0.1	0.1	0.1	0.1	0.1	0.1	0.1
hsa-miR-92a-2*	0.1	0.1	0.1	0.1	0.1	0.1	0.1	0.1	0.1	0.1	0.1	0.1	0.1
hsa-miR-92b	0.1	0.1	0.1	0.1	0.1	0.1	0.1	0.1	0.1	18.8925	4.44941	0.1	0.1
hsa-miR-92b*	0.1	0.1	0.1	0.1	0.1	0.1	0.1	0.1	0.1	0.1	0.1	0.1	0.1
hsa-miR-93	262.731	310.301	110.034	109.134	0.1	51.493	51.5931	29.6031	17.3941	0.1	65.8634	33.5231	62.1853
hsa-miR-93*	0.1	0.1	0.1	0.1	0.1	0.1	0.1	0.1	0.1	0.1	0.1	0.1	0.1
hsa-miR-933	0.1	5.42019	4.94067	4.62037	0.1	8.62613	5.33852	0.1	0.1	0.1	0.1	7.65828	0.1
hsa-miR-934	0.1	0.1	0.1	0.1	0.1	27.2674	0.1	0.1	0.1	0.1	4.36591	4.45919	0.1
hsa-miR-935	0.1	0.1	0.1	0.1	0.1	0.1	0.1	0.1	0.1	0.1	0.1	0.1	0.1
hsa-miR-936	87.5206	102.439	5.16819	0.1	0.1	54.5283	49.8446	24.0991	37.3174	0.1	61.0284	76.807	0.1
hsa-miR-937	0.1	0.1	0.1	0.1	0.1	0.1	0.1	0.1	0.1	14.709	0.1	0.1	0.1
hsa-miR-938	0.1	0.1	0.1	0.1	0.1	0.1	0.1	0.1	0.1	0.1	0.1	0.1	0.1
hsa-miR-939	3635.6	4524.85	39.7501	50.5172	355.201	556.667	419.219	371.666	552.107	579.732	838.339	640.704	246.896
hsa-miR-940	135.421	138.01	290.579	109.565	363.643	569.741	549.286	380.002	640.147	509.777	603.14	657.787	313.764
hsa-miR-941	0.1	0.1	0.1	0.1	0.1	0.1	0.1	0.1	0.1	0.1	0.1	0.1	0.1
hsa-miR-942	0.1	0.1	0.1	0.1	0.1	0.1	0.1	0.1	0.1	0.1	0.1	0.1	0.1
hsa-miR-943	0.1	0.1	0.1	0.1	0.1	0.1	0.1	0.1	0.1	0.1	0.1	0.1	0.1
hsa-miR-944	0.1	0.1	0.1	0.1	0.1	0.1	0.1	0.1	0.1	0.1	0.1	0.1	0.1
hsa-miR-95	0.1	9.9547	0.1	0.1	0.1	0.1	0.1	0.1	0.1	0.1	0.1	0.1	0.1
hsa-miR-96	44.5374	61.0094	0.1	0.1	0.1	13.532	71.2773	0.1	0.1	0.1	0.1	0.1	0.1
hsa-miR-96*	0.1	0.1	0.1	0.1	0.1	0.1	0.1	0.1	0.1	0.1	0.1	0.1	0.1
hsa-miR-98	54.7996	97.5538	48.4914	43.1068	0.1	36.9853	51.7496	13.7791	22.0375	0.1	24.0306	14.3362	36.2849
hsa-miR-99a	240.208	294.772	35.5487	32.2077	31.6803	198.139	183.922	26.5216	143.196	52.3205	132.679	142.986	21.3834
hsa-miR-99a*	0.1	0.1	0.1	0.1	0.1	0.1	0.1	0.1	0.1	0.1	0.1	0.1	0.1
hsa-miR-99b	420.292	542.49	71.8949	61.8651	0.1	21.1815	11.7078	0.1	0.1	0.1	0.1	16.2064	11.3299
hsa-miR-99b*	0.1	7.39183	0.1	0.1	0.1	37.2794	31.6663	11.5426	0.1	12.8629	35.6959	32.9589	0.1
hsv1-miR-H1	47.2438	63.0664	28.2835	70.2736	11.1376	69.825	64.4473	71.6786	73.3043	65.7421	129.257	123.886	79.1148
hsv1-miR-H2-3p	0.1	0.1	0.1	0.1	0.1	0.1	0.1	0.1	0.1	0.1	0.1	0.1	0.1
hsv1-miR-H2-5p	0.1	0.1	0.1	0.1	0.1	0.1	7.84676	0.1	0.1	0.1	0.1	13.016	0.1
hsv1-miR-H3	0.1	0.1	0.1	0.1	0.1	0.1	0.1	0.1	0.1	0.1	0.1	5.17074	0.1
hsv1-miR-H4-3p	0.1	0.1	0.1	0.1	0.1	0.1	0.1	0.1	0.1	0.1	0.1	0.1	0.1
hsv1-miR-H4-5p	0.1	0.1	0.1	0.1	0.1	0.1	0.1	0.1	0.1	0.1	0.1	0.1	0.1
hsv1-miR-H5	0.1	0.1	0.1	0.1	0.1	0.1	0.1	0.1	0.1	0.1	0.1	0.1	0.1
hsv1-miR-H6	0.1	0.1	12.8635	18.1728	0.1	0.1	0.1	0.1	0.1	0.1	0.1	0.1	0.1
hur_1	12206.9	13129.3	8526.66	7097.73	13243.7	32399	39353.1	20388.9	22406.7	29486.4	31048.1	30498.8	23930.5
hur_2	67405.6	48509.6	39244	11988.8	15954.1	44182.6	50390.5	40577.6	28571.1	45768.6	45729.1	51225.6	30953.4
hur_4	50474.9	58278.8	6646.31	7557.3	2220.61	6208.9	6266.76	6719.39	4280.99	5026.76	7398.22	6618.99	5060
hur_5	26.018	28.2595	3.13267	0.1	0.1	0.1	0.1	6.38728	0.1	0.1	0.1	0.1	0.1
hur_6	10533.9	12209.4	12095.5	2548.91	13246.3	31441.4	41902.8	23264.1	26927.2	23875.6	28019.7	23661.1	27859.9
jcv-miR-J1-3p	0.1	0.1	0.1	0.1	0.1	0.1	0.1	0.1	0.1	0.1	0.1	0.1	0.1
jcv-miR-J1-5p	0.1	0.1	0.1	0.1	0.1	0.1	0.1	0.1	0.1	0.1	0.1	0.1	0.1
kshv-miR-K12-1	0.1	0.1	0.1	0.1	0.1	0.1	0.1	0.1	0.1	0.1	0.1	0.1	0.1
kshv-miR-K12-10b	0.1	5.86426	4.32271	4.18388	0.1	7.69165	6.23847	5.81421	0.1	0.1	8.58615	7.84968	0.1
kshv-miR-K12-11	0.1	0.1	0.1	0.1	0.1	0.1	0.1	0.1	0.1	0.1	0.1	0.1	0.1
kshv-miR-K12-12	0.1	0.1	5.0698	9.10667	0.1	0.1	0.1	0.1	0.1	0.1	0.1	0.1	0.1
kshv-miR-K12-2	0.1	0.1	0.1	0.1	0.1	0.1	0.1	0.1	0.1	0.1	0.1	0.1	0.1
kshv-miR-K12-3	3871.85	4003.12	267.953	346.167	524.714	1103.04	763.594	675.953	964.665	998.159	1473.8	1284.93	389.076
kshv-miR-K12-3*	0.1	0.1	0.1	0.1	0.1	0.1	0.1	0.1	0.1	0.1	0.1	0.1	0.1
kshv-miR-K12-4-3p	0.1	0.1	0.1	0.1	0.1	0.1	0.1	0.1	0.1	0.1	0.1	0.1	0.1
kshv-miR-K12-4-5p	0.1	0.1	0.1	0.1	0.1	0.1	0.1	0.1	0.1	0.1	0.1	0.1	0.1
kshv-miR-K12-5	0.1	0.1	0.1	0.1	0.1	0.1	0.1	0.1	0.1	0.1	0.1	0.1	0.1
kshv-miR-K12-6-3p	0.1	0.1	0.1	0.1	0.1	0.1	0.1	0.1	0.1	0.1	0.1	0.1	0.1
kshv-miR-K12-6-5p	0.1	0.1	0.1	0.1	0.1	0.1	0.1	0.1	0.1	0.1	0.1	0.1	0.1
kshv-miR-K12-7	0.1	0.1	0.1	0.1	0.1	22.1723	19.8849	0.1	0.1	0.1	0.1	29.5637	0.1
kshv-miR-K12-8	0.1	4.64193	0.1	4.47291	0.1	0.1	3.72861	5.76203	0.1	0.1	0.1	7.09091	0.1
kshv-miR-K12-9	0.1	0.1	0.1	0.1	0.1	0.1	0.1	0.1	0.1	0.1	0.1	0.1	0.1
kshv-miR-K12-9*	0.1	0.1	0.1	0.1	0.1	0.1	0.1	0.1	0.1	0.1	0.1	0.1	0.1
miRNABrightCorner30	3037.57	3462.49	1258.45	2657.19	978.452	688.241	819.94	1719.98	580.142	601.708	711.833	667.376	899.994
mr_1	2543.51	2507.14	1608.28	843.878	1884.28	1806.15	1989.29	3210.34	1652.71	1753.72	2049.83	2081.52	2341.52
