# Supplementary material for: Silencing of a large microRNA cluster on human chromosome 14q32 in melanoma: biological effects of mir-376a and mir-376c on insulin growth factor 1 receptor
Source: Mol Cancer. 2012 Jul 2;11:44. doi: 10.1186/1476-4598-11-44 (PMC3444916; doi:10.1186/1476-4598-11-44)
Supplement: Additional file 3 — The expression levels of miRNAs in melanoma cell lines in response to epigenetic modifiers. [file 1476-4598-11-44-S3.xlsx]

## Sheet: גיליון1
	MELANOMA CELL LINES WITH AND WITHOUT EPIGENETIC MODIFIERS
	mel624+PBA/5-AZA	mel624_CON	mel526+PBA/5-AZA	mel526_CON	14PA+PBA/5-AZA	14PA_CON	mel333B1+PBA/5-AZA	mel333B1_CON
DarkCorner	0.1	0.1	0.1	0.1	0.1	0.1	0.1	0.1
NC1_00000197	0.1	0.1	0.1	0.1	0.1	0.1	0.1	0.1
NC1_00000215	0.1	0.1	0.1	0.1	0.1	0.1	0.1	0.1
NC2_00079215	0.1	0.1	0.1	0.1	0.1	0.1	0.1	0.1
NC2_00092197	0.1	0.1	0.1	0.1	0.1	0.1	0.1	0.1
NC2_00106057	0.1	0.1	0.1	0.1	0.1	0.1	0.1	0.1
NC2_00122731	0.1	0.1	0.1	0.1	0.1	0.1	0.1	0.1
NegativeControl	0.1	0.1	0.1	0.1	0.1	0.1	0.1	0.1
SCorner3	0.1	0.1	0.1	0.1	0.1	0.1	0.1	0.1
dmr_285	0.1	0.1	0.1	0.1	10.7221	0.1	0.1	0.1
dmr_3	0.1	0.1	0.1	0.1	0.1	0.1	0.1	0.1
dmr_308	0.1	0.1	0.1	0.1	0.1	0.1	0.1	0.1
dmr_316	0.1	0.1	0.1	0.1	0.1	0.1	0.1	0.1
dmr_31a	0.1	0.1	0.1	0.1	0.1	0.1	0.1	0.1
dmr_6	0.1	0.1	0.1	0.1	0.1	0.1	0.1	0.1
ebv-miR-BART1-3p	0.1	0.1	0.1	0.1	0.1	0.1	0.1	0.1
ebv-miR-BART1-5p	0.1	0.1	0.1	0.1	0.1	0.1	0.1	0.1
ebv-miR-BART10	0.1	0.1	0.1	0.1	0.1	0.1	0.1	0.1
ebv-miR-BART10*	0.1	0.1	0.1	0.1	0.1	0.1	0.1	0.1
ebv-miR-BART11-3p	0.1	0.1	0.1	0.1	0.1	0.1	0.1	0.1
ebv-miR-BART11-5p	0.1	0.1	0.1	0.1	0.1	0.1	0.1	0.1
ebv-miR-BART12	159.525	158.308	109.92	164.557	405.067	241.555	270.665	472.863
ebv-miR-BART13	130.249	125.827	115.079	111.536	148.694	124.617	117.905	141.648
ebv-miR-BART13*	0.1	0.1	0.1	0.1	0.1	0.1	0.1	0.1
ebv-miR-BART14	0.1	0.1	0.1	0.1	0.1	0.1	0.1	0.1
ebv-miR-BART14*	0.1	0.1	0.1	0.1	0.1	0.1	0.1	0.1
ebv-miR-BART15	0.1	0.1	0.1	0.1	0.1	0.1	0.1	0.1
ebv-miR-BART16	31.3018	9.04939	25.7241	39.2082	119.593	64.8849	43.8463	59.1176
ebv-miR-BART17-3p	0.1	0.1	0.1	0.1	0.1	0.1	0.1	0.1
ebv-miR-BART17-5p	0.1	0.1	0.1	0.1	0.1	0.1	0.1	0.1
ebv-miR-BART18-3p	0.1	0.1	0.1	0.1	0.1	0.1	0.1	0.1
ebv-miR-BART18-5p	0.1	0.1	0.1	0.1	0.1	0.1	0.1	0.1
ebv-miR-BART19-3p	141.634	97.7704	124.635	85.3982	173.044	106.142	182.553	216.122
ebv-miR-BART19-5p	0.1	0.1	0.1	0.1	0.1	0.1	0.1	0.1
ebv-miR-BART2-3p	0.1	0.1	0.1	0.1	0.1	0.1	0.1	0.1
ebv-miR-BART2-5p	0.1	0.1	0.1	0.1	0.1	0.1	0.1	0.1
ebv-miR-BART20-3p	0.1	0.1	0.1	0.1	0.1	0.1	0.1	0.1
ebv-miR-BART20-5p	0.1	0.1	0.1	0.1	22.8856	19.9757	0.1	0.1
ebv-miR-BART3	0.1	0.1	0.1	0.1	0.1	0.1	0.1	0.1
ebv-miR-BART3*	0.1	0.1	0.1	0.1	4.24334	0.1	0.1	0.1
ebv-miR-BART4	0.1	0.1	0.1	0.1	3.67794	0.1	0.1	0.1
ebv-miR-BART5	0.1	0.1	0.1	0.1	0.1	0.1	0.1	0.1
ebv-miR-BART6-3p	0.1	0.1	0.1	0.1	0.1	0.1	0.1	0.1
ebv-miR-BART6-5p	0.1	0.1	0.1	0.1	0.1	0.1	0.1	0.1
ebv-miR-BART7	0.1	0.1	0.1	0.1	0.1	0.1	0.1	0.1
ebv-miR-BART7*	0.1	0.1	0.1	0.1	0.1	0.1	0.1	0.1
ebv-miR-BART8	0.1	0.1	0.1	0.1	0.1	0.1	0.1	0.1
ebv-miR-BART8*	0.1	0.1	0.1	0.1	0.1	0.1	0.1	0.1
ebv-miR-BART9	0.1	0.1	0.1	0.1	0.1	0.1	0.1	0.1
ebv-miR-BART9*	0.1	0.1	0.1	0.1	0.1	0.1	0.1	0.1
ebv-miR-BHRF1-1	0.1	0.1	0.1	0.1	0.1	0.1	0.1	0.1
ebv-miR-BHRF1-2	0.1	0.1	0.1	0.1	0.1	0.1	0.1	0.1
ebv-miR-BHRF1-2*	0.1	0.1	0.1	0.1	0.1	0.1	0.1	0.1
ebv-miR-BHRF1-3	0.1	0.1	0.1	0.1	0.1	0.1	0.1	0.1
hcmv-miR-UL112	0.1	0.1	0.1	0.1	0.1	0.1	0.1	0.1
hcmv-miR-UL148D	0.1	0.1	0.1	0.1	6.89159	7.9594	0.1	0.1
hcmv-miR-UL22A	0.1	0.1	0.1	0.1	0.1	0.1	0.1	0.1
hcmv-miR-UL22A*	0.1	0.1	0.1	0.1	0.1	0.1	0.1	0.1
hcmv-miR-UL36	8.51983	7.9961	0.1	3.4033	16.5977	3.55206	0.1	21.6572
hcmv-miR-UL36*	0.1	0.1	0.1	0.1	0.1	0.1	0.1	0.1
hcmv-miR-UL70-3p	0.1	0.1	0.1	0.1	0.1	0.1	0.1	0.1
hcmv-miR-UL70-5p	0.1	0.1	0.1	0.1	0.1	0.1	0.1	0.1
hcmv-miR-US25-1	0.1	0.1	0.1	0.1	0.1	0.1	0.1	0.1
hcmv-miR-US25-1*	0.1	0.1	0.1	0.1	0.1	0.1	0.1	0.1
hcmv-miR-US25-2-3p	0.1	0.1	0.1	0.1	0.1	0.1	0.1	0.1
hcmv-miR-US25-2-5p	0.1	0.1	0.1	0.1	0.1	0.1	0.1	0.1
hcmv-miR-US33-3p	0.1	0.1	0.1	0.1	0.1	0.1	0.1	0.1
hcmv-miR-US33-5p	0.1	0.1	0.1	0.1	0.1	0.1	0.1	0.1
hcmv-miR-US4	0.1	0.1	0.1	0.1	0.1	0.1	0.1	3.34199
hcmv-miR-US5-1	0.1	0.1	0.1	0.1	0.1	0.1	0.1	0.1
hcmv-miR-US5-2	0.1	0.1	0.1	0.1	0.1	0.1	0.1	0.1
hiv1-miR-H1	0.1	0.1	0.1	0.1	0.1	0.1	0.1	0.1
hiv1-miR-N367	0.1	0.1	0.1	0.1	0.1	0.1	0.1	0.1
hsa-let-7a	340.453	275.822	206.181	212.021	281.461	201.632	759.597	840.762
hsa-let-7a*	0.1	0.1	0.1	0.1	0.1	0.1	0.1	0.1
hsa-let-7b	208.279	167.063	102.37	130.394	327.311	187.941	734.226	1080.32
hsa-let-7b*	3.36789	0.1	0.1	12.586	32.6592	22.2117	18.7846	6.31562
hsa-let-7c	24.2241	18.3671	11.5204	12.8027	22.649	9.72254	166.975	224.843
hsa-let-7c*	0.1	0.1	0.1	0.1	8.92087	3.56938	0.1	18.3151
hsa-let-7d	10.1444	7.17366	0.1	0.1	0.1	0.1	100.789	117.644
hsa-let-7d*	0.1	0.1	9.96838	15.8228	15.3885	18.329	11.5781	0.1
hsa-let-7e	53.968	42.7788	34.2346	38.7518	56.4326	39.5295	162.211	193.377
hsa-let-7e*	0.1	0.1	0.1	0.1	0.1	0.1	0.1	0.1
hsa-let-7f	177.02	120.239	101.815	102.146	151.981	101.409	562.952	652.617
hsa-let-7f-1*	0.1	0.1	0.1	0.1	5.05279	7.8045	0.1	0.1
hsa-let-7f-2*	0.1	0.1	0.1	0.1	0.1	0.1	0.1	0.1
hsa-let-7g	31.6319	25.0348	11.5193	13.9022	12.7902	9.76912	106.643	119.435
hsa-let-7g*	0.1	0.1	0.1	0.1	0.1	0.1	0.1	0.1
hsa-let-7i	28.4661	22.3215	0.1	0.1	28.4242	12.1325	516.926	492.536
hsa-let-7i*	0.1	0.1	0.1	0.1	0.1	0.1	0.1	0.1
hsa-miR-1	0.1	0.1	0.1	0.1	0.1	0.1	0.1	0.1
hsa-miR-100	35.0634	8.11562	22.5027	8.94925	41.7437	9.12857	219.256	182.153
hsa-miR-100*	0.1	0.1	0.1	0.1	0.1	0.1	0.1	0.1
hsa-miR-101	22.9971	11.3732	33.2982	40.4129	55.652	47.4461	17.5759	34.5618
hsa-miR-101*	0.1	0.1	0.1	0.1	0.1	0.1	0.1	0.1
hsa-miR-103	273.029	215.642	286.949	348.462	503.593	435.477	185.752	226.836
hsa-miR-105	0.1	0.1	0.1	0.1	0.1	0.1	5.60981	5.18086
hsa-miR-105*	0.1	0.1	0.1	0.1	0.1	0.1	0.1	0.1
hsa-miR-106a	0.1	4.9895	0.1	12.0518	7.38851	16.7349	0.1	15.1856
hsa-miR-106a*	0.1	0.1	0.1	0.1	0.1	0.1	0.1	3.8874
hsa-miR-106b	391.987	336.268	353.597	442.984	420.621	397.574	257.731	429.487
hsa-miR-106b*	0.1	0.1	0.1	0.1	0.1	0.1	0.1	0.1
hsa-miR-107	446.179	360.63	652.84	737.775	871.63	670.544	255.689	297.776
hsa-miR-10a	13.1864	0.1	8.63078	0.1	0.1	0.1	68.3561	85.24
hsa-miR-10a*	12.7865	4.60289	0.1	4.30695	12.6372	10.9191	16.5879	34.0914
hsa-miR-10b	0.1	0.1	0.1	0.1	0.1	0.1	0.1	10.9472
hsa-miR-10b*	0.1	0.1	0.1	0.1	0.1	0.1	0.1	20.5677
hsa-miR-122	0.1	0.1	0.1	0.1	0.1	0.1	0.1	0.1
hsa-miR-122*	0.1	0.1	0.1	0.1	0.1	0.1	0.1	0.1
hsa-miR-1224-3p	11.6422	0.1	10.9942	29.2953	55.2571	38.4831	20.6599	0.1
hsa-miR-1224-5p	313.078	149.712	220.193	156.668	408.044	164.265	366.093	221.624
hsa-miR-1225-3p	12.3105	11.0849	11.7306	14.8356	17.0087	37.4758	9.84167	16.3437
hsa-miR-1225-5p	243.977	219.74	298.96	246.382	412.31	349.216	281.209	311.553
hsa-miR-1226	0.1	0.1	4.23936	0.1	0.1	0.1	0.1	0.1
hsa-miR-1226*	61.5455	57.4657	60.529	58.3393	83.1265	66.2946	69.9793	91.9942
hsa-miR-1227	9.83639	3.80762	11.2037	22.0114	70.8233	40.8032	24.0403	25.865
hsa-miR-1228	16.8066	18.512	16.0234	23.4621	18.2199	39.2149	15.3972	19.441
hsa-miR-1228*	4.58439	0.1	0.1	11.7654	32.1466	18.6947	5.20477	9.7733
hsa-miR-1229	7.25631	3.73111	9.44048	16.9431	31.0494	25.8338	16.3184	17.753
hsa-miR-1231	0.1	0.1	0.1	0.1	0.1	0.1	0.1	0.1
hsa-miR-1233	0.1	0.1	0.1	0.1	0.1	0.1	0.1	0.1
hsa-miR-1234	58.2144	52.161	64.2796	93.7438	121.97	98.813	77.5253	89.2313
hsa-miR-1236	0.1	0.1	0.1	10.1671	18.1506	15.7998	11.3844	0.1
hsa-miR-1237	0.1	0.1	0.1	0.1	0.1	0.1	0.1	0.1
hsa-miR-1238	0.1	0.1	4.40701	22.19	18.9365	26.276	4.95482	7.44977
hsa-miR-124	0.1	0.1	0.1	0.1	0.1	0.1	0.1	0.1
hsa-miR-124*	0.1	0.1	0.1	0.1	0.1	0.1	0.1	0.1
hsa-miR-125a-3p	72.3709	69.4377	75.7181	66.3098	84.9707	75.4286	81.6432	100.067
hsa-miR-125a-5p	48.4232	32.9683	40.7767	32.3408	48.6239	32.7005	96.0974	108.267
hsa-miR-125b	79.3554	17.6632	228.753	127.728	294.651	102.065	383.542	293.781
hsa-miR-125b-1*	0.1	0.1	0.1	0.1	0.1	0.1	0.1	0.1
hsa-miR-125b-2*	0.1	0.1	0.1	0.1	0.1	0.1	0.1	0.1
hsa-miR-126	0.1	0.1	0.1	0.1	0.1	0.1	0.1	8.07429
hsa-miR-126*	0.1	0.1	0.1	0.1	0.1	0.1	0.1	0.1
hsa-miR-127-3p	0.1	0.1	9.56541	0.1	37.3338	7.17734	0.1	0.1	1
hsa-miR-127-5p	0.1	0.1	0.1	0.1	0.1	0.1	0.1	0.1	1
hsa-miR-128	10.5083	8.5863	15.3257	15.947	22.7361	12.3538	17.5658	32.673
hsa-miR-129*	0.1	0.1	0.1	0.1	8.51824	10.2472	0.1	0.1
hsa-miR-129-3p	23.9167	0.1	82.4285	17.2792	105.838	44.1434	0.1	0.1
hsa-miR-129-5p	0.1	0.1	8.92814	0.1	10.8107	0.1	0.1	0.1
hsa-miR-130a	194.133	149.71	173.978	206.42	289.486	261.738	53.9694	47.1329
hsa-miR-130a*	0.1	0.1	0.1	0.1	4.62415	0.1	0.1	0.1
hsa-miR-130b	48.6825	53.0397	22.5931	53.1919	38.2468	52.5361	48.8627	82.3331
hsa-miR-130b*	0.1	0.1	0.1	0.1	0.1	0.1	0.1	0.1
hsa-miR-132	0.1	0.1	0.1	0.1	0.1	0.1	0.1	0.1
hsa-miR-132*	0.1	0.1	0.1	0.1	0.1	0.1	0.1	0.1
hsa-miR-133a	0.1	0.1	0.1	0.1	0.1	0.1	0.1	0.1
hsa-miR-133b	0.1	0.1	53.2758	29.0229	40.8515	0.1	0.1	0.1
hsa-miR-134	62.2971	57.7157	88.0096	90.3485	105.705	141.256	61.1742	60.0082	1
hsa-miR-135a	0.1	0.1	0.1	0.1	0.1	0.1	0.1	0.1
hsa-miR-135a*	25.4206	23.1412	28.63	28.7589	36.6515	34.3712	25.6187	40.29
hsa-miR-135b	25.644	0.1	25.4642	0.1	33.3973	17.7809	117.382	174.549
hsa-miR-135b*	0.1	0.1	0.1	0.1	0.1	0.1	0.1	0.1
hsa-miR-136	0.1	0.1	0.1	0.1	30.8556	7.97984	0.1	0.1	1
hsa-miR-136*	0.1	0.1	0.1	0.1	0.1	0.1	0.1	0.1	1
hsa-miR-137	0.1	0.1	0.1	0.1	0.1	0.1	0.1	0.1
hsa-miR-138	0.1	0.1	0.1	0.1	0.1	0.1	0.1	0.1
hsa-miR-138-1*	0.1	0.1	0.1	0.1	0.1	0.1	0.1	0.1
hsa-miR-138-2*	3.44226	0.1	0.1	0.1	0.1	0.1	0.1	3.88419
hsa-miR-139-3p	7.16765	0.1	0.1	0.1	0.1	0.1	9.66268	7.4494
hsa-miR-139-5p	0.1	0.1	0.1	0.1	0.1	0.1	0.1	0.1
hsa-miR-140-3p	26.5192	13.0408	26.4116	35.0332	42.418	39.2433	36.6452	58.7556
hsa-miR-140-5p	8.8777	0.1	9.3972	15.3823	22.9202	21.4743	25.6962	37.1992
hsa-miR-141	0.1	0.1	0.1	0.1	0.1	0.1	0.1	0.1
hsa-miR-141*	0.1	0.1	0.1	0.1	0.1	0.1	0.1	0.1
hsa-miR-142-3p	0.1	0.1	0.1	0.1	0.1	0.1	0.1	0.1
hsa-miR-142-5p	0.1	0.1	0.1	0.1	0.1	0.1	0.1	0.1
hsa-miR-143	0.1	0.1	0.1	0.1	0.1	0.1	0.1	0.1
hsa-miR-143*	0.1	0.1	0.1	0.1	0.1	0.1	0.1	0.1
hsa-miR-144	0.1	0.1	0.1	0.1	0.1	0.1	0.1	0.1
hsa-miR-144*	0.1	0.1	0.1	0.1	0.1	0.1	0.1	0.1
hsa-miR-145	0.1	0.1	0.1	0.1	0.1	0.1	0.1	0.1
hsa-miR-145*	0.1	0.1	0.1	0.1	0.1	0.1	0.1	0.1
hsa-miR-146a	315.867	168.7	245.179	219.683	291.981	205.777	87.8269	144.533
hsa-miR-146a*	0.1	0.1	0.1	0.1	0.1	0.1	0.1	0.1
hsa-miR-146b-3p	0.1	0.1	0.1	0.1	0.1	0.1	0.1	0.1
hsa-miR-146b-5p	28.9219	17.3092	24.1163	24.1639	27.0508	25.7691	8.96933	15.3826
hsa-miR-147	0.1	0.1	0.1	0.1	0.1	0.1	0.1	0.1
hsa-miR-147b	0.1	0.1	0.1	0.1	0.1	0.1	0.1	0.1
hsa-miR-148a	84.1912	46.3546	110.43	95.9882	116.418	69.2418	141.483	164.648
hsa-miR-148a*	0.1	0.1	0.1	0.1	0.1	0.1	0.1	0.1
hsa-miR-148b	15.0505	8.3642	10.8233	9.99336	17.125	9.83067	21.4286	22.1936
hsa-miR-148b*	0.1	0.1	0.1	0.1	0.1	0.1	0.1	0.1
hsa-miR-149	0.1	0.1	0.1	15.5106	22.4789	19.7878	46.7006	40.7462
hsa-miR-149*	0.1	0.1	0.1	0.1	0.1	0.1	0.1	0.1
hsa-miR-150	0.1	0.1	0.1	0.1	0.1	0.1	0.1	0.1
hsa-miR-150*	111.923	88.8484	88.0213	98.1766	139.434	136.029	69.2311	99.7419
hsa-miR-151-3p	10.824	8.08321	11.9618	20.0412	28.2911	22.7674	19.2639	37.8921
hsa-miR-151-5p	59.9458	39.0697	76.4492	63.5714	97.974	60.0363	103.71	107.359
hsa-miR-152	0.1	0.1	0.1	6.68532	14.5222	9.74838	13.4299	20.4391
hsa-miR-153	0.1	0.1	0.1	0.1	0.1	0.1	0.1	0.1
hsa-miR-154	0.1	0.1	0.1	0.1	0.1	0.1	0.1	0.1	1
hsa-miR-154*	0.1	0.1	0.1	0.1	0.1	0.1	0.1	0.1	1
hsa-miR-155	0.1	0.1	9.5985	7.41338	16.9	0.1	0.1	0.1
hsa-miR-155*	0.1	0.1	0.1	0.1	0.1	0.1	0.1	0.1
hsa-miR-15a	129.221	100.486	66.4508	90.2615	93.7718	86.2307	120.061	174.26
hsa-miR-15a*	0.1	0.1	0.1	0.1	0.1	0.1	0.1	0.1
hsa-miR-15b	250.577	238.97	189.64	265.74	267.614	249.498	180.724	333.44
hsa-miR-15b*	0.1	0.1	0.1	0.1	0.1	0.1	0.1	0.1
hsa-miR-16	327.193	284.591	254.769	329.139	297.855	332.996	215.405	411.38
hsa-miR-16-1*	0.1	0.1	0.1	0.1	0.1	0.1	0.1	0.1
hsa-miR-16-2*	0.1	0.1	0.1	0.1	0.1	0.1	0.1	3.76639
hsa-miR-17	61.9264	79.3435	60.0358	120.966	102.219	157.816	46.0131	129.826
hsa-miR-17*	21.9231	27.3785	12.5378	29.5974	25.4575	30.9914	10.6166	20.1485
hsa-miR-181a	66.3652	28.873	46.4004	17.8824	75.2783	19.6605	155.805	94.1315
hsa-miR-181a*	0.1	0.1	0.1	0.1	0.1	0.1	22.9089	16.092
hsa-miR-181a-2*	0.1	0.1	0.1	0.1	0.1	0.1	0.1	0.1
hsa-miR-181b	45.9807	22.887	37.4762	24.1155	83.9178	30.1939	104.931	99.3649
hsa-miR-181c	0.1	0.1	0.1	0.1	0.1	0.1	0.1	0.1
hsa-miR-181c*	3.63321	0.1	0.1	0.1	4.277	0.1	9.00114	4.6721
hsa-miR-181d	53.1467	39.8092	26.3552	35.8544	107.924	53.0083	81.153	162.066
hsa-miR-182	0.1	0.1	0.1	0.1	0.1	0.1	5.44107	3.80751
hsa-miR-182*	0.1	0.1	0.1	0.1	0.1	0.1	0.1	0.1
hsa-miR-183	0.1	0.1	0.1	0.1	0.1	0.1	16.1145	9.89972
hsa-miR-183*	0.1	0.1	0.1	0.1	0.1	0.1	0.1	0.1
hsa-miR-184	0.1	0.1	0.1	0.1	0.1	0.1	0.1	0.1
hsa-miR-185	94.8968	103.951	41.4084	57.8345	49.3481	36.5613	83.6837	114.758
hsa-miR-185*	0.1	0.1	0.1	0.1	0.1	0.1	0.1	0.1
hsa-miR-186	32.1358	15.0871	41.9027	36.1841	54.3916	30.7525	20.7691	34.6455
hsa-miR-186*	0.1	0.1	0.1	0.1	0.1	0.1	0.1	0.1
hsa-miR-187	0.1	0.1	0.1	0.1	0.1	0.1	0.1	0.1
hsa-miR-187*	0.1	0.1	0.1	0.1	0.1	0.1	0.1	0.1
hsa-miR-188-3p	0.1	0.1	0.1	0.1	0.1	0.1	0.1	0.1
hsa-miR-188-5p	296.014	111.825	321.33	113.576	425.277	153.262	385.575	255.877
hsa-miR-18a	85.0391	118.741	77.1894	132.675	124.454	132.224	26.4078	61.238
hsa-miR-18a*	0.1	0.1	0.1	0.1	0.1	0.1	0.1	0.1
hsa-miR-18b	44.6382	50.8441	77.0156	111.261	104.822	106.49	28.795	84.834
hsa-miR-18b*	0.1	0.1	0.1	0.1	0.1	0.1	0.1	0.1
hsa-miR-190	0.1	0.1	0.1	0.1	0.1	0.1	0.1	0.1
hsa-miR-190b	0.1	0.1	0.1	0.1	0.1	0.1	0.1	0.1
hsa-miR-191	0.1	0.1	0.1	0.1	0.1	0.1	0.1	0.1
hsa-miR-191*	0.1	0.1	0.1	0.1	0.1	4.33732	0.1	0.1
hsa-miR-192	0.1	0.1	0.1	0.1	0.1	0.1	0.1	0.1
hsa-miR-192*	0.1	0.1	0.1	0.1	0.1	0.1	0.1	0.1
hsa-miR-193a-3p	47.5389	19.0628	89.0014	87.1619	83.2363	68.0148	68.4471	38.6663
hsa-miR-193a-5p	0.1	0.1	0.1	9.24636	0.1	7.09079	0.1	6.90425
hsa-miR-193b	93.7787	70.5743	76.2777	83.6182	94.4388	82.649	65.2017	77.5694
hsa-miR-193b*	4.09325	0.1	0.1	0.1	4.8088	0.1	0.1	5.55519
hsa-miR-194	0.1	0.1	0.1	0.1	0.1	0.1	0.1	0.1
hsa-miR-194*	0.1	0.1	0.1	0.1	0.1	0.1	0.1	0.1
hsa-miR-195	17.8872	15.1684	12.4082	16.7113	15.8512	16.2473	14.5621	28.5638
hsa-miR-195*	0.1	0.1	0.1	0.1	0.1	0.1	0.1	0.1
hsa-miR-196a	8.64049	0.1	10.0782	9.12338	31.2042	22.3561	15.5197	32.2515
hsa-miR-196a*	0.1	0.1	0.1	0.1	0.1	0.1	0.1	0.1
hsa-miR-196b	6.76844	0.1	0.1	0.1	9.1183	0.1	0.1	7.47805
hsa-miR-197	157.687	69.1005	121.807	248.02	967.867	558.021	233.194	255.893
hsa-miR-198	10.0955	10.6085	0.1	8.62833	12.9943	12.1092	13.2227	16.6136
hsa-miR-199a-5p	0.1	0.1	0.1	0.1	0.1	0.1	0.1	0.1
hsa-miR-199b-3p	0.1	0.1	0.1	0.1	0.1	0.1	0.1	0.1
hsa-miR-199b-5p	0.1	0.1	0.1	7.79701	17.8368	7.05844	0.1	8.15041
hsa-miR-19a	410.622	506.825	439.809	646.28	553.621	583.258	188.642	319.991
hsa-miR-19a*	0.1	0.1	0.1	0.1	0.1	0.1	0.1	0.1
hsa-miR-19b	827.746	997.739	1045.75	1505.44	1293.73	1337.7	617.059	1088.93
hsa-miR-19b-1*	0.1	0.1	0.1	0.1	0.1	0.1	0.1	0.1
hsa-miR-19b-2*	0.1	0.1	0.1	0.1	0.1	0.1	0.1	0.1
hsa-miR-200a	0.1	0.1	0.1	0.1	0.1	0.1	0.1	0.1
hsa-miR-200a*	0.1	0.1	0.1	0.1	0.1	0.1	0.1	0.1
hsa-miR-200b	0.1	0.1	0.1	0.1	0.1	0.1	0.1	0.1
hsa-miR-200b*	0.1	0.1	0.1	0.1	0.1	0.1	0.1	0.1
hsa-miR-200c	0.1	0.1	0.1	0.1	0.1	0.1	0.1	0.1
hsa-miR-200c*	0.1	0.1	0.1	0.1	0.1	0.1	0.1	0.1
hsa-miR-202	19.9262	19.2008	19.7782	23.2062	29.6305	25.8844	19.4013	35.8685
hsa-miR-202*	0.1	0.1	0.1	0.1	0.1	0.1	0.1	0.1
hsa-miR-203	0.1	0.1	0.1	0.1	0.1	0.1	0.1	0.1
hsa-miR-204	58.2026	60.5233	10.4307	0.1	15.6094	14.0867	26.8321	31.1879
hsa-miR-205	0.1	0.1	0.1	0.1	0.1	0.1	0.1	0.1
hsa-miR-206	0.1	0.1	0.1	0.1	27.6244	15.629	0.1	6.99916
hsa-miR-208a	0.1	0.1	0.1	0.1	0.1	0.1	0.1	0.1
hsa-miR-208b	0.1	0.1	0.1	0.1	0.1	0.1	0.1	0.1
hsa-miR-20a	300.128	390.27	270.18	493.184	355.642	491.462	154.259	329.561
hsa-miR-20a*	0.1	0.1	0.1	0.1	0.1	0.1	0.1	0.1
hsa-miR-20b	124.412	146.8	169.601	266.653	237.814	288.877	103.538	264.509
hsa-miR-20b*	0.1	0.1	0.1	0.1	0.1	0.1	0.1	0.1
hsa-miR-21	9062.64	3417.05	5895.64	1445.68	8210.52	1805.34	8058.1	5974.76
hsa-miR-21*	55.3086	10.1157	36.8873	0.1	42.8659	0.1	63.0619	37.0844
hsa-miR-210	38.196	23.5714	39.5769	46.2117	63.5447	74.466	57.1336	101.912
hsa-miR-211	92.0449	168.444	38.2827	76.3153	92.7816	144.303	82.473	168.113
hsa-miR-212	43.7031	44.0731	40.0555	39.2831	54.3419	45.6657	39.7976	41.4495
hsa-miR-214	0.1	0.1	0.1	0.1	0.1	0.1	0.1	0.1
hsa-miR-214*	0.1	0.1	0.1	0.1	0.1	0.1	0.1	0.1
hsa-miR-215	0.1	0.1	0.1	0.1	9.78669	0.1	0.1	8.29736
hsa-miR-216a	0.1	0.1	0.1	0.1	0.1	0.1	0.1	0.1
hsa-miR-216b	0.1	0.1	0.1	0.1	0.1	0.1	0.1	0.1
hsa-miR-217	0.1	0.1	0.1	0.1	0.1	0.1	0.1	0.1
hsa-miR-218	0.1	0.1	0.1	0.1	0.1	0.1	0.1	0.1
hsa-miR-218-1*	0.1	0.1	0.1	0.1	0.1	0.1	0.1	0.1
hsa-miR-218-2*	0.1	0.1	0.1	0.1	0.1	0.1	0.1	0.1
hsa-miR-219-1-3p	0.1	0.1	0.1	0.1	0.1	0.1	0.1	0.1
hsa-miR-219-2-3p	0.1	0.1	0.1	0.1	0.1	0.1	0.1	0.1
hsa-miR-219-5p	0.1	0.1	0.1	0.1	0.1	0.1	0.1	0.1
hsa-miR-22	124.352	63.0851	80.2855	50.3303	114.989	48.3487	298.267	268.261
hsa-miR-22*	0.1	0.1	0.1	0.1	0.1	0.1	12.7076	16.7694
hsa-miR-220a	0.1	0.1	0.1	0.1	0.1	0.1	0.1	0.1
hsa-miR-220b	0.1	0.1	0.1	0.1	0.1	0.1	0.1	0.1
hsa-miR-220c	0.1	0.1	0.1	0.1	0.1	0.1	0.1	0.1
hsa-miR-221	77.074	17.5112	49.7767	13.1103	81.9601	18.892	1851.4	964.921
hsa-miR-221*	0.1	0.1	0.1	0.1	0.1	0.1	27.552	7.35789
hsa-miR-222	72.0085	25.3901	94.3197	30.7124	126.076	36.4683	469.453	325.989
hsa-miR-222*	0.1	0.1	0.1	0.1	0.1	0.1	0.1	0.1
hsa-miR-223	0.1	0.1	0.1	0.1	0.1	0.1	0.1	0.1
hsa-miR-223*	0.1	0.1	0.1	0.1	0.1	0.1	0.1	0.1
hsa-miR-224	0.1	0.1	0.1	0.1	0.1	0.1	0.1	0.1
hsa-miR-23a	955.563	397.384	804.331	466.729	1212.33	501.748	1532.32	1221.76
hsa-miR-23a*	27.2041	22.4684	13.9689	22.8088	32.2619	23.2019	23.7573	37.0332
hsa-miR-23b	80.3712	31.335	37.6667	36.221	93.9217	48.8854	516.507	425.144
hsa-miR-23b*	0.1	0.1	0.1	0.1	0.1	0.1	0.1	0.1
hsa-miR-24	300.673	142.74	412.659	265.348	585.409	279.646	554.073	480.187
hsa-miR-24-1*	0.1	0.1	0.1	0.1	0.1	0.1	0.1	0.1
hsa-miR-24-2*	0.1	0.1	0.1	0.1	0.1	0.1	0.1	0.1
hsa-miR-25	141.5	130.47	112.693	138.059	136.043	127.388	94.3576	174.39
hsa-miR-25*	0.1	0.1	0.1	0.1	0.1	0.1	0.1	0.1
hsa-miR-26a	78.7021	34.8317	44.7032	32.8272	77.7343	32.4775	95.5575	96.5497
hsa-miR-26a-1*	0.1	0.1	0.1	0.1	0.1	0.1	0.1	0.1
hsa-miR-26a-2*	0.1	0.1	0.1	0.1	0.1	0.1	0.1	0.1
hsa-miR-26b	19.3026	0.1	33.55	30.2925	43.0963	23.2975	30.3949	36.5799
hsa-miR-26b*	0.1	0.1	0.1	0.1	0.1	0.1	0.1	0.1
hsa-miR-27a	574.953	243.088	471.84	305.294	764.219	345.139	1201.03	928.052
hsa-miR-27a*	0.1	0.1	0.1	0.1	0.1	0.1	0.1	0.1
hsa-miR-27b	78.5833	33.8964	50.6663	34.9533	89.5311	47.2826	434.551	366.557
hsa-miR-27b*	0.1	0.1	0.1	0.1	0.1	0.1	0.1	0.1
hsa-miR-28-3p	0.1	0.1	0.1	0.1	0.1	0.1	0.1	0.1
hsa-miR-28-5p	25.2197	13.9607	16.24	15.428	19.6984	14.8656	16.7963	22.3909
hsa-miR-296-3p	0.1	0.1	0.1	0.1	0.1	0.1	0.1	0.1
hsa-miR-296-5p	7.01526	0.1	0.1	9.11818	11.3731	15.5742	11.3187	12.3718
hsa-miR-297	0.1	0.1	0.1	0.1	0.1	0.1	0.1	0.1
hsa-miR-298	0.1	0.1	0.1	0.1	0.1	0.1	0.1	0.1
hsa-miR-299-3p	0.1	0.1	0.1	0.1	0.1	0.1	0.1	0.1	1
hsa-miR-299-5p	0.1	0.1	0.1	0.1	0.1	0.1	0.1	0.1	1
hsa-miR-29a	966.823	556.464	1315.78	856.967	1468.57	709.543	1081.65	546.948
hsa-miR-29a*	3.35133	0.1	0.1	0.1	5.58925	3.53143	5.3822	4.10765
hsa-miR-29b	802.042	502.77	1119.52	779.661	1370.29	684.008	835.237	421.575
hsa-miR-29b-1*	4.65295	0.1	6.12293	4.24751	5.82465	0.1	6.01806	3.89464
hsa-miR-29b-2*	0.1	0.1	0.1	0.1	0.1	0.1	0.1	0.1
hsa-miR-29c	126.618	67.2932	137.698	79.3751	185.858	77.9413	211.49	136.335
hsa-miR-29c*	0.1	0.1	0.1	0.1	0.1	0.1	0.1	0.1
hsa-miR-300	0.1	0.1	0.1	9.12905	4.26255	17.5645	0.1	0.1	1
hsa-miR-301a	64.2763	58.3836	54.7381	93.9407	106.591	111.684	39.5338	73.8712
hsa-miR-301b	14.0941	20.2136	13.1642	27.8283	21.5532	26.6276	6.29721	23.8627
hsa-miR-302a	0.1	0.1	0.1	0.1	0.1	0.1	0.1	0.1
hsa-miR-302a*	0.1	0.1	0.1	0.1	0.1	0.1	0.1	0.1
hsa-miR-302b	0.1	0.1	0.1	0.1	0.1	0.1	0.1	0.1
hsa-miR-302b*	0.1	0.1	0.1	0.1	0.1	0.1	0.1	0.1
hsa-miR-302c	0.1	0.1	0.1	0.1	0.1	0.1	0.1	0.1
hsa-miR-302c*	0.1	0.1	0.1	0.1	0.1	0.1	0.1	0.1
hsa-miR-302d	0.1	0.1	0.1	0.1	0.1	0.1	0.1	0.1
hsa-miR-302d*	0.1	0.1	0.1	0.1	0.1	0.1	0.1	0.1
hsa-miR-30a	179.833	93.6313	101.84	63.7856	164.885	71.1417	161.356	91.6293
hsa-miR-30a*	6.63324	0.1	0.1	0.1	0.1	0.1	0.1	0.1
hsa-miR-30b	173.353	126.707	242.757	243.248	338.65	269.878	228.637	285.762
hsa-miR-30b*	0.1	0.1	0.1	0.1	8.42574	0.1	0.1	0.1
hsa-miR-30c	109.07	63.7081	62.56	49.6134	97.8323	62.8786	87.9839	76.3092
hsa-miR-30c-1*	0.1	0.1	0.1	0.1	0.1	0.1	0.1	4.32571
hsa-miR-30c-2*	0.1	0.1	0.1	0.1	0.1	0.1	0.1	0.1
hsa-miR-30d	182.628	138.528	209.715	252.298	347.093	324.709	229.464	270.065
hsa-miR-30d*	0.1	0.1	0.1	0.1	0.1	0.1	0.1	0.1
hsa-miR-30e	68.6966	51.5065	62.8618	64.1829	84.6131	67.2208	54.1297	70.6609
hsa-miR-30e*	0.1	0.1	0.1	0.1	0.1	0.1	0.1	0.1
hsa-miR-31	38.4806	10.39	33.7981	11.9739	51.2706	8.38142	301.544	99.3418
hsa-miR-31*	0.1	0.1	0.1	0.1	9.33436	0.1	119.341	33.0541
hsa-miR-32	4.0284	0.1	9.79912	11.6931	13.8735	11.4127	0.1	8.05478
hsa-miR-32*	46.2545	0.1	55.1346	70.0642	217.047	115.773	55.4576	46.8517
hsa-miR-320	142.873	130.537	166.992	181.419	216.613	179.805	155.918	170.831
hsa-miR-323-3p	0.1	0.1	0.1	0.1	0.1	0.1	0.1	0.1	1
hsa-miR-323-5p	0.1	0.1	0.1	0.1	0.1	0.1	0.1	0.1	1
hsa-miR-324-3p	314.388	274.301	266.024	244.2	364.157	240.846	439.705	483.722
hsa-miR-324-5p	0.1	0.1	0.1	0.1	0.1	0.1	0.1	0.1
hsa-miR-325	0.1	0.1	0.1	0.1	0.1	0.1	0.1	0.1
hsa-miR-326	0.1	0.1	0.1	5.3954	5.6709	6.19677	0.1	0.1
hsa-miR-328	29.0951	7.89331	35.8974	50.4967	111.525	67.6312	50.9062	26.641
hsa-miR-329	0.1	0.1	0.1	0.1	0.1	0.1	0.1	0.1	1
hsa-miR-330-3p	7.17522	0.1	9.32247	9.12947	12.8213	0.1	0.1	0.1
hsa-miR-330-5p	0.1	0.1	0.1	0.1	0.1	0.1	0.1	0.1
hsa-miR-331-3p	39.989	29.7771	72.6325	52.9575	71.8437	50.7685	73.3855	66.342
hsa-miR-331-5p	0.1	0.1	0.1	0.1	0.1	0.1	0.1	0.1
hsa-miR-335	0.1	0.1	0.1	0.1	0.1	0.1	0.1	0.1
hsa-miR-335*	0.1	0.1	0.1	0.1	0.1	0.1	0.1	0.1
hsa-miR-337-3p	0.1	0.1	0.1	0.1	0.1	0.1	0.1	0.1	1
hsa-miR-337-5p	0.1	0.1	0.1	0.1	0.1	0.1	0.1	0.1	1
hsa-miR-338-3p	37.5598	34.9195	0.1	0.1	0.1	0.1	19.5131	26.8373
hsa-miR-338-5p	10.0294	7.87696	5.7493	7.20678	9.95653	6.63195	13.0677	15.9172
hsa-miR-339-3p	0.1	0.1	0.1	11.5431	23.1501	8.38896	0.1	16.1507
hsa-miR-339-5p	0.1	0.1	0.1	0.1	0.1	0.1	0.1	0.1
hsa-miR-33a	6.80998	6.9269	0.1	0.1	0.1	0.1	0.1	0.1
hsa-miR-33a*	0.1	0.1	0.1	0.1	0.1	0.1	0.1	0.1
hsa-miR-33b	0.1	0.1	0.1	0.1	0.1	0.1	0.1	0.1
hsa-miR-33b*	0.1	0.1	0.1	0.1	0.1	0.1	0.1	0.1
hsa-miR-340	0.1	0.1	0.1	16.0134	0.1	0.1	0.1	0.1
hsa-miR-340*	0.1	0.1	0.1	0.1	0.1	0.1	0.1	0.1
hsa-miR-342-3p	0.1	0.1	0.1	0.1	0.1	0.1	0.1	0.1
hsa-miR-342-5p	0.1	0.1	0.1	0.1	0.1	0.1	0.1	0.1
hsa-miR-345	3.30992	3.65471	0.1	0.1	0.1	0.1	5.17082	5.48805
hsa-miR-346	0.1	0.1	0.1	0.1	0.1	0.1	0.1	0.1
hsa-miR-34a	35.2147	23.5958	39.3064	34.1226	66.8155	40.2867	241.179	254.597
hsa-miR-34a*	0.1	0.1	0.1	0.1	0.1	0.1	0.1	9.20927
hsa-miR-34b	0.1	0.1	9.63641	33.3627	57.9977	47.9729	21.3786	0.1
hsa-miR-34b*	0.1	0.1	9.28054	0.1	18.3635	0.1	20.9646	29.0429
hsa-miR-34c-3p	0.1	0.1	0.1	0.1	0.1	0.1	0.1	0.1
hsa-miR-34c-5p	0.1	0.1	0.1	0.1	0.1	0.1	0.1	0.1
hsa-miR-361-3p	10.6827	12.2653	18.4521	16.8354	18.4114	11.1765	9.41083	10.6848
hsa-miR-361-5p	0.1	0.1	0.1	0.1	0.1	0.1	20.609	37.4054
hsa-miR-362-3p	34.6038	28.8521	28.8652	28.8669	31.6028	23.7379	12.4281	23.5993
hsa-miR-362-5p	7.85238	0.1	0.1	0.1	0.1	0.1	0.1	10.0447
hsa-miR-363	66.4259	63.4638	196.5	247.439	251.793	228.366	152.4	298.22
hsa-miR-363*	0.1	0.1	0.1	0.1	0.1	0.1	0.1	0.1
hsa-miR-365	129.859	85.4492	94.6627	123.876	130.673	135.028	143.18	149.51
hsa-miR-367	0.1	0.1	0.1	0.1	0.1	0.1	0.1	0.1
hsa-miR-367*	0.1	0.1	0.1	0.1	0.1	0.1	0.1	0.1
hsa-miR-369-3p	0.1	0.1	0.1	0.1	0.1	0.1	0.1	0.1	1
hsa-miR-369-5p	0.1	0.1	0.1	0.1	0.1	0.1	0.1	0.1	1
hsa-miR-370	0.1	0.1	0.1	0.1	0.1	0.1	0.1	7.69129	1
hsa-miR-371-3p	0.1	0.1	0.1	0.1	0.1	0.1	0.1	0.1
hsa-miR-371-5p	38.0804	39.8972	45.4208	49.0302	47.6953	51.267	40.2151	46.9997
hsa-miR-372	0.1	0.1	0.1	0.1	0.1	0.1	0.1	0.1
hsa-miR-373	0.1	0.1	0.1	0.1	0.1	0.1	0.1	0.1
hsa-miR-373*	0.1	0.1	0.1	0.1	0.1	0.1	0.1	0.1
hsa-miR-374a	40.4708	32.817	72.9376	72.1578	80.6176	69.937	53.0266	78.0171
hsa-miR-374a*	0.1	0.1	0.1	0.1	0.1	0.1	0.1	0.1
hsa-miR-374b	16.8759	0.1	24.354	24.5011	33.2363	28.5876	22.2439	35.8926
hsa-miR-374b*	0.1	0.1	0.1	0.1	0.1	0.1	0.1	0.1
hsa-miR-375	0.1	0.1	0.1	0.1	0.1	0.1	0.1	0.1
hsa-miR-376a	0.1	0.1	0.1	0.1	12.421	0.1	0.1	0.1	1
hsa-miR-376a*	0.1	0.1	0.1	0.1	0.1	0.1	0.1	0.1	1
hsa-miR-376b	0.1	0.1	0.1	0.1	0.1	0.1	0.1	0.1	1
hsa-miR-376c	0.1	0.1	0.1	0.1	10.4455	0.1	0.1	0.1	1
hsa-miR-377	0.1	0.1	0.1	0.1	0.1	0.1	0.1	0.1	1
hsa-miR-377*	0.1	0.1	0.1	0.1	0.1	0.1	0.1	0.1	1
hsa-miR-378	30.8789	26.8394	31.7238	35.5131	48.3225	44.7399	33.2906	59.4057
hsa-miR-378*	0.1	0.1	0.1	0.1	0.1	0.1	0.1	0.1
hsa-miR-379	0.1	0.1	0.1	0.1	0.1	0.1	0.1	0.1	1
hsa-miR-379*	0.1	0.1	0.1	0.1	0.1	0.1	0.1	0.1	1
hsa-miR-380	0.1	0.1	0.1	0.1	0.1	0.1	0.1	0.1	1
hsa-miR-380*	0.1	0.1	0.1	0.1	0.1	0.1	0.1	0.1	1
hsa-miR-381	0.1	0.1	0.1	16.1741	0.1	16.8598	0.1	0.1	1
hsa-miR-382	0.1	0.1	0.1	0.1	0.1	0.1	0.1	0.1	1
hsa-miR-383	0.1	0.1	0.1	0.1	0.1	0.1	0.1	0.1
hsa-miR-384	0.1	0.1	0.1	0.1	0.1	0.1	0.1	0.1
hsa-miR-409-3p	0.1	0.1	0.1	0.1	0.1	0.1	0.1	0.1	1
hsa-miR-409-5p	0.1	0.1	0.1	0.1	0.1	0.1	0.1	0.1	1
hsa-miR-410	0.1	0.1	0.1	0.1	0.1	0.1	0.1	0.1	1
hsa-miR-411	0.1	0.1	0.1	0.1	0.1	0.1	0.1	0.1	1
hsa-miR-411*	0.1	0.1	0.1	0.1	0.1	0.1	0.1	0.1	1
hsa-miR-412	0.1	0.1	0.1	0.1	0.1	0.1	0.1	0.1	1
hsa-miR-421	0.1	0.1	0.1	0.1	0.1	0.1	0.1	0.1
hsa-miR-422a	8.30977	3.47778	0.1	3.36462	16.5522	7.97923	0.1	18.8922
hsa-miR-423-3p	3.70087	0.1	0.1	0.1	0.1	3.53679	0.1	11.0577
hsa-miR-423-5p	21.5569	9.6527	13.7333	25.2561	45.5914	28.3375	21.6548	38.0993
hsa-miR-424	38.972	30.4436	88.6688	93.0575	163.674	139.166	195.389	278.794
hsa-miR-424*	0.1	0.1	0.1	0.1	0.1	0.1	0.1	7.2922
hsa-miR-425	49.5843	42.2976	59.6741	60.4265	89.7163	56.638	67.4558	80.3674
hsa-miR-425*	0.1	0.1	8.70145	7.01282	0.1	11.3902	0.1	0.1
hsa-miR-429	0.1	0.1	0.1	0.1	0.1	0.1	0.1	0.1
hsa-miR-431	0.1	0.1	0.1	0.1	0.1	0.1	0.1	0.1	1
hsa-miR-431*	0.1	0.1	0.1	0.1	0.1	0.1	0.1	0.1	1
hsa-miR-432	13.9458	0.1	0.1	7.51388	73.9835	31.1602	30.2142	76.6738	1
hsa-miR-432*	0.1	0.1	0.1	0.1	0.1	0.1	0.1	0.1	1
hsa-miR-433	0.1	0.1	0.1	0.1	0.1	0.1	0.1	0.1	1
hsa-miR-448	0.1	0.1	0.1	0.1	0.1	0.1	0.1	0.1
hsa-miR-449a	0.1	0.1	0.1	0.1	0.1	0.1	0.1	0.1
hsa-miR-449b	0.1	0.1	0.1	0.1	0.1	0.1	0.1	0.1
hsa-miR-450a	0.1	0.1	0.1	0.1	0.1	0.1	0.1	6.97744
hsa-miR-450b-3p	0.1	0.1	0.1	0.1	0.1	0.1	0.1	0.1
hsa-miR-450b-5p	0.1	0.1	0.1	0.1	0.1	0.1	0.1	0.1
hsa-miR-451	0.1	0.1	0.1	0.1	0.1	0.1	0.1	0.1
hsa-miR-452	0.1	0.1	0.1	0.1	0.1	0.1	0.1	0.1
hsa-miR-452*	0.1	0.1	0.1	0.1	0.1	0.1	0.1	0.1
hsa-miR-453	0.1	0.1	0.1	0.1	0.1	0.1	0.1	0.1	1
hsa-miR-454	0.1	0.1	0.1	8.20008	0.1	0.1	0.1	0.1
hsa-miR-454*	0.1	0.1	0.1	0.1	8.61091	4.43274	0.1	0.1
hsa-miR-455-3p	8.36195	0.1	10.7547	13.4413	22.1706	24.6189	48.945	77.7329
hsa-miR-455-5p	0.1	0.1	0.1	0.1	0.1	0.1	8.44691	10.7631
hsa-miR-483-3p	32.4435	0.1	33.5388	63.2131	90.5573	85.2524	50.7091	23.7185
hsa-miR-483-5p	146.507	118.138	108.449	85.1614	209.438	142.176	120.856	171.454
hsa-miR-484	34.4373	30.2263	14.6606	29.9195	18.2612	27.5701	12.6687	25.5419
hsa-miR-485-3p	16.0836	0.1	19.3703	31.707	38.6475	37.7041	23.9384	0.1	1
hsa-miR-485-5p	0.1	0.1	0.1	0.1	0.1	0.1	0.1	0.1	1
hsa-miR-486-3p	0.1	0.1	0.1	0.1	0.1	0.1	0.1	0.1
hsa-miR-486-5p	0.1	0.1	0.1	0.1	0.1	0.1	8.42613	17.6354
hsa-miR-487a	0.1	0.1	0.1	0.1	0.1	0.1	0.1	0.1
hsa-miR-487b	13.0539	10.0252	8.80584	10.0135	33.779	12.4555	8.60058	12.6309
hsa-miR-488	0.1	0.1	0.1	0.1	0.1	0.1	0.1	0.1
hsa-miR-488*	0.1	0.1	0.1	0.1	0.1	0.1	0.1	0.1
hsa-miR-489	0.1	0.1	0.1	0.1	0.1	0.1	0.1	0.1
hsa-miR-490-3p	0.1	0.1	0.1	0.1	0.1	0.1	0.1	0.1
hsa-miR-490-5p	0.1	0.1	0.1	0.1	0.1	0.1	0.1	0.1
hsa-miR-491-3p	29.8683	0.1	9.97032	25.6011	60.444	50.0264	32.4286	20.4436
hsa-miR-491-5p	0.1	0.1	4.28112	6.19512	10.7145	9.56149	0.1	0.1
hsa-miR-492	0.1	0.1	0.1	0.1	0.1	0.1	0.1	0.1
hsa-miR-493	0.1	0.1	0.1	0.1	0.1	0.1	0.1	0.1	1
hsa-miR-493*	0.1	0.1	0.1	0.1	0.1	0.1	0.1	0.1	1
hsa-miR-494	2419.67	1646.11	2164.76	1583.55	3014.61	1690.31	3711.08	3716.4	1
hsa-miR-495	0.1	0.1	0.1	0.1	0.1	0.1	0.1	0.1	1
hsa-miR-496	0.1	0.1	0.1	0.1	0.1	0.1	0.1	0.1	1
hsa-miR-497	0.1	0.1	0.1	0.1	0.1	0.1	0.1	0.1
hsa-miR-497*	0.1	0.1	0.1	0.1	0.1	0.1	0.1	0.1
hsa-miR-498	0.1	0.1	0.1	0.1	0.1	0.1	0.1	0.1
hsa-miR-499-3p	0.1	0.1	0.1	0.1	0.1	0.1	0.1	0.1
hsa-miR-499-5p	0.1	0.1	0.1	0.1	0.1	0.1	0.1	0.1
hsa-miR-500	78.7021	82.4155	75.6028	77.5438	110.237	79.3258	105.227	115.722
hsa-miR-500*	38.0341	35.6294	15.6352	18.3399	36.9726	20.9607	13.8703	30.2703
hsa-miR-501-3p	0.1	4.96575	0.1	3.62404	0.1	0.1	0.1	0.1
hsa-miR-501-5p	48.7988	47.3264	44.8406	45.6752	62.8425	45.4114	56.0974	64.2758
hsa-miR-502-3p	35.8371	27.3965	0.1	13.9492	24.5248	16.9027	9.67278	18.0615
hsa-miR-502-5p	0.1	0.1	0.1	0.1	0.1	0.1	0.1	0.1
hsa-miR-503	0.1	0.1	0.1	0.1	0.1	0.1	0.1	5.60392
hsa-miR-504	0.1	0.1	0.1	0.1	0.1	0.1	0.1	0.1
hsa-miR-505	0.1	0.1	0.1	0.1	0.1	0.1	0.1	0.1
hsa-miR-505*	0.1	0.1	0.1	0.1	0.1	0.1	0.1	0.1
hsa-miR-506	0.1	0.1	0.1	0.1	0.1	0.1	0.1	0.1
hsa-miR-507	0.1	0.1	0.1	8.38307	0.1	0.1	0.1	0.1
hsa-miR-508-3p	0.1	0.1	0.1	0.1	0.1	0.1	0.1	0.1
hsa-miR-508-5p	0.1	0.1	0.1	0.1	0.1	0.1	0.1	0.1
hsa-miR-509-3-5p	10.2374	9.25496	0.1	11.4871	10.6597	9.39977	0.1	9.37713
hsa-miR-509-3p	0.1	0.1	0.1	6.78482	0.1	0.1	0.1	0.1
hsa-miR-509-5p	11.1553	9.25067	9.60886	15.4701	27.8355	12.0814	0.1	6.77076
hsa-miR-510	0.1	0.1	0.1	0.1	0.1	0.1	0.1	0.1
hsa-miR-511	0.1	0.1	0.1	0.1	0.1	0.1	0.1	0.1
hsa-miR-512-3p	0.1	0.1	0.1	0.1	0.1	0.1	0.1	0.1
hsa-miR-512-5p	0.1	0.1	0.1	0.1	0.1	0.1	0.1	0.1
hsa-miR-513a-3p	0.1	0.1	0.1	0.1	0.1	0.1	0.1	0.1
hsa-miR-513a-5p	228.506	148.59	224.321	178.362	347.826	247.97	361.856	399.29
hsa-miR-513b	103.167	81.2447	96.6686	80.9072	131.885	102.942	147.386	196.45
hsa-miR-513c	47.501	33.4686	40.3619	38.33	62.4851	46.3298	63.3207	95.7663
hsa-miR-514	12.8747	12.7129	24.6673	54.7458	23.9372	41.951	0.1	0.1
hsa-miR-515-3p	0.1	0.1	0.1	0.1	0.1	0.1	0.1	0.1
hsa-miR-515-5p	0.1	0.1	0.1	0.1	0.1	0.1	0.1	0.1
hsa-miR-516a-3p	0.1	0.1	0.1	0.1	0.1	0.1	0.1	0.1
hsa-miR-516a-5p	0.1	0.1	0.1	0.1	0.1	0.1	0.1	7.49866
hsa-miR-516b	6.97733	0.1	0.1	0.1	0.1	0.1	0.1	0.1
hsa-miR-517*	0.1	0.1	0.1	0.1	0.1	0.1	0.1	0.1
hsa-miR-517a	0.1	0.1	0.1	0.1	0.1	0.1	0.1	0.1
hsa-miR-517b	0.1	0.1	0.1	0.1	0.1	0.1	0.1	0.1
hsa-miR-517c	0.1	0.1	0.1	0.1	0.1	0.1	0.1	0.1
hsa-miR-518a-3p	0.1	0.1	0.1	0.1	0.1	0.1	0.1	0.1
hsa-miR-518b	0.1	0.1	0.1	0.1	0.1	0.1	0.1	0.1
hsa-miR-518c	0.1	0.1	0.1	0.1	0.1	0.1	0.1	0.1
hsa-miR-518c*	0.1	0.1	0.1	0.1	0.1	7.08577	0.1	7.70758
hsa-miR-518d-3p	0.1	0.1	0.1	0.1	0.1	0.1	0.1	0.1
hsa-miR-518d-5p	0.1	0.1	0.1	0.1	0.1	0.1	0.1	0.1
hsa-miR-518e	0.1	0.1	0.1	0.1	0.1	0.1	0.1	0.1
hsa-miR-518e*	0.1	0.1	0.1	0.1	0.1	0.1	0.1	0.1
hsa-miR-518f	0.1	0.1	0.1	0.1	0.1	0.1	0.1	0.1
hsa-miR-518f*	0.1	0.1	0.1	0.1	0.1	0.1	0.1	0.1
hsa-miR-519a	0.1	0.1	0.1	0.1	0.1	0.1	0.1	0.1
hsa-miR-519b-3p	0.1	0.1	0.1	0.1	0.1	0.1	0.1	0.1
hsa-miR-519c-3p	0.1	0.1	0.1	0.1	0.1	0.1	0.1	0.1
hsa-miR-519d	0.1	0.1	0.1	0.1	0.1	0.1	11.3948	0.1
hsa-miR-519e	0.1	0.1	0.1	0.1	0.1	0.1	0.1	0.1
hsa-miR-519e*	0.1	0.1	0.1	0.1	0.1	0.1	0.1	0.1
hsa-miR-520a-3p	0.1	0.1	0.1	0.1	0.1	0.1	0.1	0.1
hsa-miR-520a-5p	0.1	0.1	0.1	0.1	0.1	0.1	0.1	0.1
hsa-miR-520b	0.1	0.1	0.1	0.1	0.1	0.1	0.1	0.1
hsa-miR-520c-3p	0.1	0.1	0.1	0.1	0.1	0.1	0.1	0.1
hsa-miR-520d-3p	0.1	0.1	0.1	0.1	0.1	0.1	0.1	0.1
hsa-miR-520d-5p	0.1	0.1	0.1	0.1	0.1	0.1	0.1	0.1
hsa-miR-520e	0.1	0.1	0.1	0.1	0.1	0.1	0.1	0.1
hsa-miR-520f	0.1	0.1	0.1	0.1	0.1	0.1	0.1	0.1
hsa-miR-520g	0.1	0.1	0.1	0.1	0.1	0.1	0.1	0.1
hsa-miR-520h	0.1	0.1	0.1	0.1	0.1	0.1	0.1	0.1
hsa-miR-521	0.1	0.1	0.1	0.1	0.1	0.1	0.1	0.1
hsa-miR-522	0.1	0.1	0.1	0.1	0.1	0.1	0.1	0.1
hsa-miR-523	0.1	0.1	0.1	0.1	0.1	0.1	0.1	0.1
hsa-miR-524-3p	0.1	0.1	0.1	0.1	0.1	0.1	0.1	0.1
hsa-miR-524-5p	0.1	0.1	0.1	0.1	0.1	0.1	0.1	0.1
hsa-miR-525-3p	0.1	0.1	0.1	0.1	0.1	0.1	0.1	0.1
hsa-miR-525-5p	0.1	0.1	0.1	0.1	0.1	0.1	0.1	0.1
hsa-miR-526b	0.1	0.1	0.1	0.1	0.1	0.1	0.1	0.1
hsa-miR-526b*	0.1	0.1	0.1	0.1	0.1	0.1	0.1	0.1
hsa-miR-527	0.1	0.1	0.1	0.1	0.1	0.1	0.1	0.1
hsa-miR-532-3p	11.2206	9.82132	9.43487	10.4688	10.6151	9.26271	0.1	9.14036
hsa-miR-532-5p	9.2946	8.72776	0.1	9.41468	9.21455	7.01838	0.1	11.3485
hsa-miR-539	0.1	0.1	0.1	0.1	0.1	0.1	0.1	0.1	1
hsa-miR-541	0.1	0.1	0.1	0.1	0.1	0.1	0.1	0.1	1
hsa-miR-541*	0.1	0.1	0.1	0.1	0.1	0.1	0.1	0.1	1
hsa-miR-542-3p	0.1	0.1	0.1	0.1	0.1	0.1	0.1	4.94046
hsa-miR-542-5p	0.1	0.1	0.1	7.7308	10.9239	15.518	8.72808	22.6559
hsa-miR-543	0.1	0.1	0.1	0.1	0.1	0.1	0.1	0.1	1
hsa-miR-544	0.1	0.1	0.1	0.1	0.1	0.1	0.1	0.1	1
hsa-miR-545	0.1	0.1	0.1	0.1	0.1	0.1	0.1	0.1
hsa-miR-545*	0.1	0.1	0.1	0.1	0.1	0.1	0.1	0.1
hsa-miR-548a-3p	0.1	0.1	0.1	0.1	0.1	0.1	0.1	0.1
hsa-miR-548a-5p	0.1	0.1	0.1	0.1	0.1	0.1	0.1	0.1
hsa-miR-548b-3p	0.1	0.1	0.1	0.1	0.1	0.1	0.1	0.1
hsa-miR-548b-5p	0.1	0.1	0.1	0.1	0.1	0.1	0.1	0.1
hsa-miR-548c-3p	41.0116	8.11989	24.7039	20.4215	65.5887	84.3303	53.0526	26.9892
hsa-miR-548c-5p	0.1	0.1	0.1	0.1	0.1	0.1	0.1	0.1
hsa-miR-548d-3p	0.1	0.1	0.1	0.1	0.1	0.1	0.1	0.1
hsa-miR-548d-5p	0.1	0.1	0.1	0.1	0.1	0.1	0.1	0.1
hsa-miR-549	0.1	0.1	0.1	0.1	0.1	0.1	0.1	0.1
hsa-miR-550	4.01218	0.1	0.1	0.1	0.1	0.1	0.1	3.61901
hsa-miR-550*	0.1	0.1	0.1	0.1	0.1	0.1	0.1	0.1
hsa-miR-551a	0.1	0.1	0.1	0.1	0.1	0.1	0.1	0.1
hsa-miR-551b	11.1364	0.1	17.1339	17.392	47.6972	38.3976	17.9125	26.9218
hsa-miR-551b*	0.1	0.1	0.1	0.1	0.1	0.1	0.1	0.1
hsa-miR-552	0.1	0.1	0.1	0.1	0.1	0.1	0.1	0.1
hsa-miR-553	0.1	0.1	0.1	0.1	0.1	0.1	0.1	0.1
hsa-miR-554	0.1	0.1	0.1	0.1	0.1	0.1	0.1	0.1
hsa-miR-555	0.1	0.1	0.1	0.1	0.1	0.1	0.1	0.1
hsa-miR-556-3p	0.1	0.1	0.1	0.1	0.1	0.1	0.1	0.1
hsa-miR-556-5p	0.1	0.1	0.1	0.1	0.1	0.1	0.1	0.1
hsa-miR-557	0.1	0.1	0.1	0.1	8.66489	0.1	0.1	0.1
hsa-miR-558	0.1	0.1	0.1	0.1	0.1	0.1	0.1	0.1
hsa-miR-559	0.1	0.1	0.1	0.1	0.1	0.1	0.1	0.1
hsa-miR-561	0.1	0.1	0.1	0.1	0.1	0.1	0.1	0.1
hsa-miR-562	0.1	0.1	0.1	0.1	0.1	0.1	0.1	0.1
hsa-miR-563	0.1	0.1	0.1	0.1	0.1	0.1	0.1	0.1
hsa-miR-564	12.4725	16.9795	5.567	15.576	20.8565	19.3633	20.1015	32.5046
hsa-miR-566	0.1	0.1	0.1	0.1	0.1	0.1	0.1	0.1
hsa-miR-567	0.1	0.1	0.1	0.1	0.1	0.1	0.1	0.1
hsa-miR-568	0.1	0.1	0.1	0.1	0.1	0.1	0.1	0.1
hsa-miR-569	0.1	0.1	0.1	0.1	0.1	0.1	0.1	0.1
hsa-miR-570	0.1	0.1	0.1	0.1	0.1	0.1	0.1	0.1
hsa-miR-571	0.1	0.1	0.1	0.1	0.1	0.1	0.1	0.1
hsa-miR-572	72.5188	58.4321	63.8547	52.159	79.6889	74.5375	71.7797	78.0559
hsa-miR-573	0.1	0.1	0.1	0.1	0.1	0.1	0.1	0.1
hsa-miR-574-3p	233.27	79.9829	235.519	363.775	1295.93	777.919	381.337	337.446
hsa-miR-574-5p	279.25	191.726	290.624	310.01	906.349	516.352	410.745	520.494
hsa-miR-575	348.985	351.924	347.411	323.197	457.274	315.886	429.177	448.919
hsa-miR-576-3p	0.1	0.1	0.1	0.1	11.135	0.1	0.1	0.1
hsa-miR-576-5p	0.1	0.1	0.1	0.1	0.1	0.1	0.1	0.1
hsa-miR-577	0.1	0.1	0.1	0.1	0.1	0.1	0.1	0.1
hsa-miR-578	0.1	0.1	0.1	0.1	0.1	0.1	0.1	0.1
hsa-miR-579	0.1	0.1	0.1	0.1	0.1	0.1	0.1	0.1
hsa-miR-580	0.1	0.1	0.1	0.1	0.1	0.1	0.1	0.1
hsa-miR-581	0.1	0.1	0.1	0.1	0.1	0.1	0.1	0.1
hsa-miR-582-3p	0.1	0.1	0.1	0.1	0.1	0.1	0.1	0.1
hsa-miR-582-5p	14.2244	14.678	0.1	0.1	0.1	0.1	0.1	21.443
hsa-miR-583	0.1	0.1	0.1	0.1	0.1	0.1	0.1	0.1
hsa-miR-584	56.4627	37.6632	26.0313	24.0395	56.0287	36.2448	28.06	47.9952
hsa-miR-585	0.1	0.1	0.1	0.1	0.1	0.1	0.1	0.1
hsa-miR-586	0.1	0.1	0.1	0.1	0.1	0.1	0.1	0.1
hsa-miR-587	0.1	0.1	0.1	0.1	0.1	0.1	0.1	0.1
hsa-miR-588	0.1	0.1	0.1	0.1	0.1	0.1	0.1	0.1
hsa-miR-589	0.1	0.1	0.1	0.1	0.1	0.1	0.1	0.1
hsa-miR-589*	0.1	0.1	0.1	0.1	0.1	0.1	0.1	0.1
hsa-miR-590-3p	0.1	0.1	0.1	0.1	0.1	0.1	0.1	0.1
hsa-miR-590-5p	24.0696	29.9089	19.8017	38.3422	29.6089	36.9803	26.4366	54.2125
hsa-miR-591	0.1	0.1	0.1	0.1	0.1	0.1	0.1	0.1
hsa-miR-592	0.1	0.1	0.1	0.1	8.35327	0.1	0.1	0.1
hsa-miR-593	0.1	0.1	0.1	0.1	0.1	0.1	0.1	0.1
hsa-miR-593*	0.1	0.1	0.1	0.1	0.1	0.1	0.1	0.1
hsa-miR-595	26.5892	4.89937	29.9244	30.3194	71.6211	42.5881	39.8916	37.8734
hsa-miR-596	0.1	0.1	0.1	0.1	0.1	0.1	0.1	0.1
hsa-miR-597	0.1	0.1	0.1	0.1	0.1	0.1	0.1	0.1
hsa-miR-598	0.1	0.1	0.1	0.1	0.1	0.1	0.1	0.1
hsa-miR-599	0.1	0.1	0.1	0.1	0.1	0.1	0.1	0.1
hsa-miR-600	0.1	0.1	0.1	0.1	0.1	0.1	0.1	0.1
hsa-miR-601	48.1039	38.9246	27.7668	28.3349	60.1736	44.9191	29.7946	48.9198
hsa-miR-602	0.1	10.3277	22.0529	25.9793	18.2341	25.3384	0.1	14.193
hsa-miR-603	0.1	0.1	0.1	0.1	0.1	0.1	0.1	0.1
hsa-miR-604	0.1	0.1	0.1	0.1	0.1	0.1	0.1	0.1
hsa-miR-605	0.1	0.1	0.1	6.67078	0.1	7.27751	0.1	0.1
hsa-miR-606	0.1	0.1	0.1	0.1	0.1	0.1	0.1	0.1
hsa-miR-607	0.1	0.1	0.1	0.1	0.1	0.1	0.1	0.1
hsa-miR-608	0.1	0.1	0.1	0.1	0.1	0.1	0.1	0.1
hsa-miR-609	0.1	0.1	0.1	20.6961	16.5829	16.3615	0.1	0.1
hsa-miR-610	0.1	0.1	0.1	0.1	4.35768	0.1	0.1	0.1
hsa-miR-611	0.1	0.1	0.1	0.1	0.1	0.1	0.1	0.1
hsa-miR-612	0.1	0.1	0.1	0.1	0.1	0.1	0.1	0.1
hsa-miR-613	0.1	0.1	0.1	0.1	0.1	0.1	0.1	0.1
hsa-miR-614	0.1	0.1	0.1	0.1	0.1	0.1	0.1	0.1
hsa-miR-615-3p	4.89286	0.1	5.7104	5.77651	7.99755	16.6219	14.6427	6.52106
hsa-miR-615-5p	0.1	0.1	0.1	0.1	0.1	0.1	0.1	0.1
hsa-miR-616	0.1	0.1	0.1	0.1	0.1	0.1	0.1	0.1
hsa-miR-616*	0.1	0.1	0.1	0.1	0.1	0.1	0.1	0.1
hsa-miR-617	0.1	0.1	0.1	0.1	0.1	0.1	0.1	0.1
hsa-miR-618	0.1	0.1	0.1	0.1	0.1	0.1	0.1	0.1
hsa-miR-619	0.1	0.1	0.1	0.1	0.1	0.1	0.1	0.1
hsa-miR-620	0.1	0.1	0.1	0.1	0.1	0.1	0.1	0.1
hsa-miR-621	0.1	0.1	0.1	0.1	0.1	0.1	0.1	0.1
hsa-miR-622	0.1	0.1	0.1	0.1	0.1	0.1	0.1	10.3609
hsa-miR-623	12.9427	0.1	8.98543	4.39448	61.1174	25.4181	32.5545	59.9106
hsa-miR-624	0.1	0.1	0.1	0.1	0.1	0.1	0.1	0.1
hsa-miR-624*	0.1	0.1	0.1	0.1	0.1	0.1	0.1	0.1
hsa-miR-625	0.1	0.1	0.1	0.1	0.1	0.1	0.1	0.1
hsa-miR-625*	0.1	0.1	0.1	0.1	0.1	0.1	0.1	0.1
hsa-miR-626	0.1	0.1	0.1	0.1	0.1	0.1	0.1	0.1
hsa-miR-627	0.1	0.1	0.1	0.1	0.1	0.1	0.1	0.1
hsa-miR-628-3p	0.1	0.1	0.1	0.1	0.1	0.1	0.1	0.1
hsa-miR-628-5p	0.1	0.1	0.1	0.1	0.1	0.1	0.1	0.1
hsa-miR-629	0.1	0.1	0.1	0.1	0.1	0.1	0.1	4.59625
hsa-miR-629*	28.0379	26.106	53.3972	59.9958	47.9038	68.6674	26.5563	25.0565
hsa-miR-630	347.649	145.387	315.885	56.3419	452.855	82.0368	399.191	181.072
hsa-miR-631	6.84609	0.1	0.1	7.43557	38.7882	21.0996	20.5408	6.88133
hsa-miR-632	0.1	0.1	0.1	0.1	0.1	0.1	0.1	0.1
hsa-miR-633	0.1	0.1	0.1	0.1	0.1	0.1	0.1	0.1
hsa-miR-634	0.1	0.1	0.1	0.1	4.30316	5.59339	0.1	0.1
hsa-miR-635	0.1	0.1	0.1	0.1	0.1	0.1	0.1	0.1
hsa-miR-636	23.3623	25.4592	31.5613	32.8126	30.298	37.5056	25.6472	23.8098
hsa-miR-637	0.1	0.1	0.1	0.1	0.1	0.1	0.1	0.1
hsa-miR-638	485.264	393.187	381.204	365.915	523.275	511.79	518.598	496.274
hsa-miR-639	0.1	0.1	0.1	0.1	0.1	0.1	0.1	0.1
hsa-miR-640	0.1	0.1	0.1	0.1	0.1	0.1	0.1	0.1
hsa-miR-641	0.1	0.1	0.1	0.1	0.1	0.1	0.1	0.1
hsa-miR-642	0.1	0.1	0.1	0.1	0.1	0.1	0.1	0.1
hsa-miR-643	0.1	0.1	0.1	0.1	0.1	0.1	0.1	0.1
hsa-miR-644	0.1	0.1	0.1	0.1	0.1	0.1	0.1	0.1
hsa-miR-645	0.1	0.1	0.1	0.1	0.1	0.1	0.1	0.1
hsa-miR-646	0.1	0.1	0.1	0.1	0.1	0.1	0.1	0.1
hsa-miR-647	0.1	0.1	0.1	10.9804	34.7318	26.1849	0.1	0.1
hsa-miR-648	0.1	0.1	0.1	0.1	0.1	0.1	0.1	0.1
hsa-miR-649	0.1	0.1	0.1	0.1	0.1	0.1	0.1	0.1
hsa-miR-650	5.17303	0.1	0.1	4.44008	6.37615	5.31934	0.1	5.6218
hsa-miR-651	0.1	0.1	0.1	0.1	0.1	0.1	0.1	0.1
hsa-miR-652	0.1	0.1	0.1	0.1	0.1	0.1	0.1	0.1
hsa-miR-653	0.1	0.1	0.1	0.1	0.1	0.1	0.1	0.1
hsa-miR-654-3p	0.1	0.1	0.1	6.85772	9.98018	0.1	0.1	0.1	1
hsa-miR-654-5p	29.8324	14.9014	30.5547	11.9843	39.7107	15.4833	34.0573	22.8417	1
hsa-miR-655	0.1	0.1	0.1	0.1	0.1	0.1	0.1	0.1	1
hsa-miR-656	0.1	0.1	0.1	0.1	0.1	0.1	0.1	0.1	1
hsa-miR-657	0.1	0.1	0.1	0.1	0.1	0.1	0.1	0.1
hsa-miR-658	0.1	0.1	0.1	0.1	0.1	0.1	0.1	0.1
hsa-miR-659	0.1	0.1	0.1	0.1	0.1	0.1	0.1	0.1
hsa-miR-660	32.7325	21.7349	22.1736	27.0734	29.734	24.1952	19.8085	20.5109
hsa-miR-661	0.1	0.1	0.1	0.1	0.1	0.1	0.1	0.1
hsa-miR-662	24.7861	24.2633	20.8718	21.83	31.9981	27.0741	21.9856	33.2284
hsa-miR-663	22.0325	23.2104	13.89	26.2389	26.4404	34.1568	9.50626	18.4265
hsa-miR-665	0.1	0.1	0.1	0.1	0.1	0.1	0.1	0.1	1
hsa-miR-668	0.1	0.1	0.1	0.1	0.1	0.1	0.1	0.1	1
hsa-miR-671-3p	0.1	0.1	0.1	0.1	0.1	0.1	0.1	0.1
hsa-miR-671-5p	63.2289	49.2729	46.229	42.615	77.8971	62.5347	57.5624	65.6349
hsa-miR-675	0.1	0.1	0.1	0.1	0.1	0.1	0.1	0.1
hsa-miR-7	0.1	0.1	0.1	0.1	0.1	0.1	0.1	6.80071
hsa-miR-7-1*	0.1	0.1	0.1	0.1	0.1	0.1	0.1	0.1
hsa-miR-7-2*	0.1	0.1	0.1	0.1	0.1	0.1	0.1	0.1
hsa-miR-708	0.1	0.1	0.1	0.1	0.1	0.1	0.1	0.1
hsa-miR-708*	0.1	0.1	0.1	0.1	0.1	0.1	0.1	0.1
hsa-miR-744	0.1	0.1	0.1	0.1	0.1	0.1	0.1	6.83711
hsa-miR-744*	7.74702	0.1	0.1	22.919	69.5172	52.0272	23.5666	39.7369
hsa-miR-758	0.1	0.1	0.1	0.1	0.1	0.1	0.1	0.1	1
hsa-miR-760	6.72102	14.3484	0.1	8.20521	15.0771	16.6662	0.1	19.3252
hsa-miR-765	34.3165	23.6804	26.3626	20.15	55.6077	31.465	20.3186	47.1714
hsa-miR-766	46.7791	19.0088	47.7099	66.0057	443.413	139.769	79.8463	98.2746
hsa-miR-767-3p	0.1	0.1	0.1	0.1	0.1	0.1	0.1	0.1
hsa-miR-767-5p	0.1	0.1	0.1	0.1	0.1	0.1	0.1	0.1
hsa-miR-768-3p	79.7757	54.1627	94.4249	62.8778	88.6793	51.8556	113.587	112.246
hsa-miR-768-5p	30.3516	17.2714	23.8312	28.0986	28.6195	25.3787	29.3786	38.8695
hsa-miR-769-3p	0.1	0.1	0.1	0.1	12.026	0.1	0.1	19.7693
hsa-miR-769-5p	0.1	0.1	0.1	0.1	0.1	0.1	0.1	0.1
hsa-miR-770-5p	0.1	3.58035	0.1	7.20447	5.26569	0.1	0.1	8.63429	1
hsa-miR-801	31.7985	28.6019	25.2785	34.2672	45.6042	35.7306	24.2731	31.7894
hsa-miR-802	0.1	0.1	0.1	0.1	0.1	0.1	0.1	0.1
hsa-miR-873	0.1	0.1	0.1	0.1	0.1	0.1	0.1	0.1
hsa-miR-874	40.0287	32.0595	45.7293	44.5144	58.2882	64.9818	44.4892	49.4033
hsa-miR-875-3p	0.1	0.1	0.1	0.1	0.1	0.1	0.1	0.1
hsa-miR-875-5p	0.1	0.1	0.1	0.1	0.1	0.1	0.1	0.1
hsa-miR-876-3p	0.1	0.1	0.1	0.1	0.1	0.1	0.1	0.1
hsa-miR-876-5p	0.1	0.1	0.1	0.1	0.1	0.1	0.1	0.1
hsa-miR-877	0.1	0.1	0.1	0.1	0.1	3.50875	0.1	0.1
hsa-miR-877*	33.0595	8.61966	30.3761	47.0371	196.545	79.5865	46.4246	36.6687
hsa-miR-885-3p	0.1	0.1	0.1	0.1	13.8447	0.1	10.9886	0.1
hsa-miR-885-5p	22.2284	0.1	25.3559	40.2457	140.258	88.9437	47.3269	38.0702
hsa-miR-886-3p	16.3495	8.69951	446.338	505.223	751.159	613.599	0.1	0.1
hsa-miR-886-5p	0.1	0.1	0.1	0.1	0.1	0.1	0.1	0.1
hsa-miR-887	9.3861	10.444	10.4871	12.3126	11.9742	12.5282	0.1	3.6209
hsa-miR-888	0.1	0.1	0.1	0.1	0.1	0.1	0.1	0.1
hsa-miR-888*	0.1	0.1	0.1	0.1	0.1	0.1	0.1	0.1
hsa-miR-889	0.1	0.1	0.1	0.1	0.1	0.1	0.1	0.1	1
hsa-miR-890	0.1	0.1	0.1	0.1	0.1	0.1	0.1	0.1
hsa-miR-891a	0.1	0.1	0.1	0.1	0.1	0.1	0.1	0.1
hsa-miR-891b	0.1	0.1	0.1	0.1	0.1	0.1	0.1	0.1
hsa-miR-892a	0.1	0.1	0.1	0.1	0.1	0.1	0.1	0.1
hsa-miR-892b	132.322	140.377	134.451	130.595	179.063	128.411	193.498	213.211
hsa-miR-9	0.1	0.1	0.1	0.1	0.1	0.1	0.1	0.1
hsa-miR-9*	21.5523	8.95907	32.1131	38.4483	26.6857	22.959	0.1	0.1
hsa-miR-920	0.1	0.1	0.1	0.1	0.1	0.1	0.1	0.1
hsa-miR-921	12.8463	6.73496	8.48997	6.37928	19.2912	11.293	10.2446	32.1667
hsa-miR-922	0.1	0.1	0.1	0.1	0.1	0.1	0.1	0.1
hsa-miR-923	16742.8	11680.3	21558.5	16221.1	26819.9	17097.4	16574.2	15086.4
hsa-miR-924	0.1	0.1	0.1	0.1	0.1	0.1	0.1	0.1
hsa-miR-92a	232.919	278.499	202.895	312.985	329.922	359.719	159.935	287.052
hsa-miR-92a-1*	0.1	0.1	0.1	0.1	0.1	0.1	0.1	0.1
hsa-miR-92a-2*	0.1	0.1	0.1	0.1	0.1	0.1	0.1	0.1
hsa-miR-92b	0.1	0.1	0.1	0.1	0.1	0.1	0.1	0.1
hsa-miR-92b*	0.1	0.1	0.1	0.1	0.1	0.1	0.1	0.1
hsa-miR-93	30.4073	31.4315	14.8066	31.4192	18.9654	42.3636	25.5257	69.2078
hsa-miR-93*	0.1	0.1	0.1	0.1	0.1	0.1	0.1	0.1
hsa-miR-933	0.1	0.1	0.1	3.25347	0.1	6.73144	0.1	3.68785
hsa-miR-934	0.1	0.1	0.1	0.1	0.1	0.1	0.1	0.1
hsa-miR-935	0.1	0.1	0.1	0.1	0.1	0.1	0.1	0.1
hsa-miR-936	0.1	0.1	0.1	0.1	0.1	0.1	0.1	0.1
hsa-miR-937	0.1	0.1	0.1	27.7843	39.2964	30.0783	10.9755	4.1874
hsa-miR-938	0.1	0.1	0.1	0.1	0.1	0.1	0.1	0.1
hsa-miR-939	107.241	96.5581	118.319	114.808	150.975	139.962	107.11	114.914
hsa-miR-940	135.667	134.386	184.606	200.419	179.813	224.979	126.696	135.495
hsa-miR-941	0.1	0.1	0.1	0.1	0.1	0.1	0.1	0.1
hsa-miR-942	0.1	0.1	0.1	0.1	0.1	0.1	0.1	0.1
hsa-miR-943	0.1	0.1	0.1	0.1	0.1	0.1	0.1	0.1
hsa-miR-944	0.1	0.1	0.1	0.1	0.1	0.1	0.1	0.1
hsa-miR-95	0.1	0.1	0.1	0.1	0.1	0.1	0.1	0.1
hsa-miR-96	0.1	0.1	8.47589	0.1	13.1766	0.1	103.945	60.8556
hsa-miR-96*	0.1	0.1	0.1	0.1	0.1	0.1	0.1	0.1
hsa-miR-98	0.1	0.1	0.1	0.1	0.1	0.1	9.30873	13.1543
hsa-miR-99a	12.8753	0.1	17.4168	16.3703	20.6614	11.496	15.5102	14.1244
hsa-miR-99a*	0.1	0.1	0.1	0.1	0.1	0.1	0.1	0.1
hsa-miR-99b	38.2694	25.5248	29.6507	30.1294	47.8087	33.6362	49.3345	69.6626
hsa-miR-99b*	0.1	0.1	0.1	0.1	10.3741	11.8062	0.1	14.6073
hsv1-miR-H1	17.0999	5.42332	4.91034	7.74325	28.6255	13.5475	10.9696	27.1855
hsv1-miR-LAT	12.5111	13.4473	22.9595	28.088	18.5792	31.8785	9.59649	9.80648
hur_1	60915.6	66714	54794.2	61415.8	58741.1	56985.3	72717.6	80619.8
hur_2	78944.8	80597.2	72016.1	79527.6	74417.3	62594.6	86765.1	108645
hur_4	35265.2	31301.8	37576.2	37378.6	42702.8	36520.8	32902.9	36302.8
hur_5	74.6033	70.774	53.4175	56.7848	54.1779	49.3824	68.0515	79.3725
hur_6	19890.6	15821.5	18104.6	17222.4	21739.3	13925.3	21773.7	29271.5
kshv-miR-K12-1	0.1	0.1	0.1	0.1	0.1	0.1	0.1	0.1
kshv-miR-K12-10a	0.1	0.1	0.1	0.1	0.1	3.89377	0.1	0.1
kshv-miR-K12-11	0.1	0.1	0.1	0.1	0.1	0.1	0.1	0.1
kshv-miR-K12-12	25.0094	0.1	51.0365	75.4269	111.072	101.726	41.4371	0.1
kshv-miR-K12-2	0.1	0.1	0.1	0.1	0.1	0.1	0.1	0.1
kshv-miR-K12-3	198.594	159.77	207.047	179.299	270.225	288.357	203.233	208.337
kshv-miR-K12-3*	0.1	0.1	0.1	0.1	0.1	0.1	0.1	0.1
kshv-miR-K12-4-3p	0.1	0.1	0.1	0.1	0.1	0.1	0.1	0.1
kshv-miR-K12-4-5p	0.1	0.1	0.1	0.1	0.1	0.1	0.1	0.1
kshv-miR-K12-5	0.1	0.1	0.1	0.1	0.1	0.1	0.1	0.1
kshv-miR-K12-6-3p	0.1	0.1	0.1	0.1	0.1	0.1	0.1	0.1
kshv-miR-K12-6-5p	0.1	0.1	0.1	0.1	0.1	0.1	0.1	0.1
kshv-miR-K12-7	0.1	0.1	0.1	0.1	0.1	0.1	0.1	0.1
kshv-miR-K12-8	0.1	0.1	0.1	7.7042	26.978	12.8308	0.1	0.1
kshv-miR-K12-9	0.1	0.1	0.1	0.1	0.1	0.1	0.1	0.1
kshv-miR-K12-9*	0.1	0.1	0.1	0.1	0.1	0.1	0.1	0.1
miRNABrightCorner30	541.934	113.648	423.252	428.662	1056.12	1080.54	790.489	512.03
mr_1	5804.46	4619.74	7058.01	7383.91	8507.35	8539.11	4679.11	6126.04
